# Supplementary material for: SUMOylation involved in malignant progression of multiple tumors and SENP5 may improve the chemotherapy sensitivity of hypoxic tumors
Source: Front Pharmacol. 2025 Nov 5;16:1648271. doi: 10.3389/fphar.2025.1648271 (PMC12626937; doi:10.3389/fphar.2025.1648271)
Supplement: Supplementary file 1 [file DataSheet1.zip]

Archive with 9 entries (8 files):
- Tables/
- Tables/Table1.xlsx
- Tables/Table2.xlsx
- Tables/Table3.xlsx
- Tables/Table4.xlsx
- Tables/Table5.xlsx
- Tables/Table6.xlsx
- Tables/Table7.xlsx
- Tables/Table8.xlsx
