# Supplementary material for: SUMOylation involved in malignant progression of multiple tumors and SENP5 may improve the chemotherapy sensitivity of hypoxic tumors
Source: Front Pharmacol. 2025 Nov 5;16:1648271. doi: 10.3389/fphar.2025.1648271 (PMC12626937; doi:10.3389/fphar.2025.1648271)
Supplement: Supplementary file 1 [file DataSheet1.zip › Tables/Table1.xlsx]

## Sheet: SheetName
Table1-Differences in activity scores of SUMOylation pathway in different tumors and normal tissues
cancertype	tumor_gsva	normal_gsva	log2fc	pval	diff_gsva
BLCA	1.41439	1.21985	0.213479	9.89637e-10	0.194543
BRCA	1.17094	1.06667	0.134554	4.29972e-18	0.10427
COAD	2.21086	1.91308	0.208708	1.19233e-31	0.297776
ESCA	1.49903	1.24995	0.262152	2.67615e-14	0.249074
HNSC	1.47112	1.24328	0.242766	4.67005e-15	0.227842
KICH	1.68716	1.65437	0.0283145	0.291694	0.0327896
KIRC	1.20218	1.07555	0.160578	6.406e-22	0.12663
KIRP	1.18033	1.04576	0.174633	2.04148e-08	0.134566
LIHC	1.11151	0.940673	0.240756	1.09097e-29	0.170837
LUAD	1.06797	0.927581	0.203324	1.14467e-27	0.140387
LUSC	1.68024	1.23421	0.445076	1.80789e-64	0.446026
PRAD	1.33882	1.26836	0.0779974	1.65148e-06	0.0704599
READ	2.08353	1.82709	0.189483	7.39416e-07	0.256441
STAD	1.26518	1.10023	0.201546	5.09356e-09	0.164957
THCA	1.65338	1.6276	0.0226655	0.0866387	0.0257724
UCEC	1.40851	1.24352	0.179746	4.20018e-07	0.164995
