# Supplementary material for: SUMOylation involved in malignant progression of multiple tumors and SENP5 may improve the chemotherapy sensitivity of hypoxic tumors
Source: Front Pharmacol. 2025 Nov 5;16:1648271. doi: 10.3389/fphar.2025.1648271 (PMC12626937; doi:10.3389/fphar.2025.1648271)
Supplement: Supplementary file 1 [file DataSheet1.zip › Tables/Table2.xlsx]

## Sheet: SheetName
Table2-The relationship between SUMO activity score and molecular subtypes of different tumors
cancertype	diff_p	Subtype1	Subtype2	Subtype3	Subtype4	Subtype5	Subtype6	diff_method
BLCA	0.215191	Non-Papillary (1.4/148)	Papillary (1.4/66)					Wilcoxon rank sum test with continuity correction
BRCA	3.37901e-33	Basal (1.3/140)	Her2 (1.2/67)	LumA (1.1/420)	LumB (1.2/193)	Normal_like (1.1/23)		One-way analysis of means (not assuming equal variances)
COAD	0.33612	MSI-H (2.1/6)	MSI-L (2.2/6)	MSS (2.1/15)				One-way analysis of means (not assuming equal variances)
GBM	7.8479e-06	Classical (1.4/43)	G-CIMP (1.5/8)	Mesenchymal (1.3/55)	Neural (1.3/28)	Proneural (1.5/30)		One-way analysis of means (not assuming equal variances)
HNSC	0.000133939	Negative (1.5/66)	Positive (1.6/23)					Wilcoxon rank sum test with continuity correction
KIRC	1.27347e-20	1 (1.2/147)	2 (1.2/90)	3 (1.3/94)	4 (1.1/86)			One-way analysis of means (not assuming equal variances)
LUAD	3.90348e-08	1 (1/22)	2 (1.2/32)	3 (1.1/51)	4 (0.98/32)	5 (1/52)	6 (1/41)	One-way analysis of means (not assuming equal variances)
LUSC	9.01083e-09	basal (1.6/43)	classical (1.7/65)	primitive (1.8/27)	secretory (1.6/43)			One-way analysis of means (not assuming equal variances)
STAD	4.78476e-09	CIN (1.3/138)	EBV (1.4/25)	GS (1.2/54)	MSI (1.2/60)			One-way analysis of means (not assuming equal variances)
