# Supplementary material for: SUMOylation involved in malignant progression of multiple tumors and SENP5 may improve the chemotherapy sensitivity of hypoxic tumors
Source: Front Pharmacol. 2025 Nov 5;16:1648271. doi: 10.3389/fphar.2025.1648271 (PMC12626937; doi:10.3389/fphar.2025.1648271)
Supplement: Supplementary file 1 [file DataSheet1.zip › Tables/Table3.xlsx]

## Sheet: SheetName
Table3-The relationship between SUMO activity score and survival period of different tumors
cancertype	sur_type	hr_categorical	coxp_categorical	logrankp	higher_risk_of_death	coxp_continus	hr_continus
ACC	OS	3.64167	0.00217259	0.00106104	Higher GSVA	8.46562e-06	145.073
ACC	PFS	2.39305	0.00550383	0.00423275	Higher GSVA	2.31257e-06	85.4569
BLCA	OS	0.96577	0.816644	0.816101	Lower GSVA	0.723111	1.19294
BLCA	PFS	1.15454	0.279516	0.27943	Higher GSVA	0.247729	1.64948
BRCA	OS	1.19347	0.276938	0.275776	Higher GSVA	0.197843	2.07161
BRCA	PFS	1.18178	0.233267	0.232186	Higher GSVA	0.174738	1.94912
CESC	OS	0.944746	0.808878	0.808937	Lower GSVA	0.839046	1.16994
CESC	PFS	0.910845	0.66241	0.661572	Lower GSVA	0.578016	1.48991
CHOL	OS	0.785191	0.611172	0.610318	Lower GSVA	0.913713	1.1646
CHOL	PFS	0.655929	0.332916	0.329427	Lower GSVA	0.971266	0.959463
COAD	OS	1.30002	0.280831	0.279467	Higher GSVA	0.298222	2.20432
COAD	PFS	1.22631	0.293614	0.29209	Higher GSVA	0.325105	1.82779
DLBC	OS	2.22653	0.284655	0.273288	Higher GSVA	0.398978	2.84332
DLBC	PFS	2.03411	0.188468	0.180372	Higher GSVA	0.156479	3.54201
ESCA	OS	1.09768	0.686207	0.686418	Higher GSVA	0.57351	1.38956
ESCA	PFS	1.03344	0.862599	0.862544	Higher GSVA	0.500569	1.38097
GBM	OS	0.794262	0.190757	0.185393	Lower GSVA	0.124215	0.43319
GBM	PFS	0.751776	0.0876899	0.0858707	Lower GSVA	0.0261585	0.318083
HNSC	OS	0.930433	0.595774	0.595924	Lower GSVA	0.612403	0.800597
HNSC	PFS	1.01702	0.890304	0.89037	Higher GSVA	0.673854	0.845625
KICH	OS	1.91918	0.356895	0.348435	Higher GSVA	0.249988	31.7617
KICH	PFS	1.44749	0.528514	0.526193	Higher GSVA	0.223686	19.3453
KIRC	OS	1.74359	0.000343196	0.000287593	Higher GSVA	0.000872639	9.37675
KIRC	PFS	1.37145	0.0192462	0.0187931	Higher GSVA	0.0101148	4.59723
KIRP	OS	1.68112	0.0946979	0.0911164	Higher GSVA	0.00350524	20.2594
KIRP	PFS	1.66338	0.0344688	0.0326515	Higher GSVA	0.0236168	6.48365
LAML	OS	0.968979	0.871886	0.890959	Lower GSVA	0.220349	0.555244
LGG	OS	0.832692	0.287481	0.288996	Lower GSVA	0.63702	0.72544
LGG	PFS	0.87712	0.33281	0.339948	Lower GSVA	0.293336	0.571483
LIHC	OS	1.41139	0.0513535	0.0502875	Higher GSVA	0.0131819	3.75815
LIHC	PFS	1.39171	0.013675	0.0134363	Higher GSVA	0.00298356	3.23458
LUAD	OS	1.09164	0.553871	0.553288	Higher GSVA	0.304839	1.73565
LUAD	PFS	1.02005	0.872784	0.873341	Higher GSVA	0.212668	1.81602
LUSC	OS	0.836538	0.196914	0.196485	Lower GSVA	0.193553	0.591878
LUSC	PFS	0.829477	0.14056	0.140195	Lower GSVA	0.262236	0.659397
MESO	OS	1.34586	0.216375	0.216006	Higher GSVA	0.0870668	3.81136
MESO	PFS	1.36672	0.177797	0.174877	Higher GSVA	0.136779	3.21773
OV	OS	1.07656	0.617129	0.617837	Higher GSVA	0.628135	1.21379
OV	PFS	1.08981	0.510491	0.509273	Higher GSVA	0.375252	1.36578
PAAD	OS	1.50262	0.0521169	0.0507036	Higher GSVA	0.266695	2.09501
PAAD	PFS	1.43217	0.0500447	0.0488201	Higher GSVA	0.492429	1.50306
PCPG	OS	2.89861	0.193112	0.172556	Higher GSVA	0.179518	12.3527
PCPG	PFS	2.24998	0.0622849	0.0555453	Higher GSVA	0.217712	3.78925
PRAD	OS	0.859696	0.816003	0.815838	Lower GSVA	0.0312635	67.6899
PRAD	PFS	1.48793	0.0517926	0.0503573	Higher GSVA	0.0037525	7.11179
READ	OS	0.587953	0.273656	0.266078	Lower GSVA	0.0925334	0.106341
READ	PFS	0.968005	0.929172	0.928558	Lower GSVA	0.870348	0.83903
SARC	OS	2.38444	3.8121e-05	2.1856e-05	Higher GSVA	0.000461991	7.25706
SARC	PFS	1.59328	0.00403553	0.0037461	Higher GSVA	0.0453041	2.53448
SKCM	OS	1.04003	0.771767	0.771122	Higher GSVA	0.490575	0.735448
SKCM	PFS	1.01134	0.919472	0.918516	Higher GSVA	0.685565	0.865413
STAD	OS	1.00754	0.962383	0.962703	Higher GSVA	0.808994	0.873946
STAD	PFS	1.00258	0.985644	0.986057	Higher GSVA	0.949088	0.968506
TGCT	OS	1.2523	0.826997	0.82669	Higher GSVA	0.515313	8.75719
TGCT	PFS	1.06663	0.837422	0.843463	Higher GSVA	0.473301	1.87764
THCA	OS	0.965895	0.944728	0.944725	Lower GSVA	0.623298	2.70338
THCA	PFS	1.38415	0.201849	0.199811	Higher GSVA	0.0699733	7.07602
THYM	OS	0.235856	0.0762443	0.0554505	Lower GSVA	0.0083011	0.0109691
THYM	PFS	0.830335	0.652991	0.652546	Lower GSVA	0.24835	0.268607
UCEC	OS	1.74637	0.126695	0.121919	Higher GSVA	0.286244	3.21317
UCEC	PFS	1.43216	0.211966	0.210003	Higher GSVA	0.366339	2.10587
UCS	OS	0.50126	0.0565184	0.0522377	Lower GSVA	0.051635	0.16744
UCS	PFS	0.533028	0.0580847	0.0541659	Lower GSVA	0.190429	0.35364
UVM	OS	1.03629	0.933009	0.933006	Higher GSVA	0.0878175	0.179341
UVM	PFS	1.15739	0.680264	0.679518	Higher GSVA	0.613528	0.673432
