# Supplementary material for: SUMOylation involved in malignant progression of multiple tumors and SENP5 may improve the chemotherapy sensitivity of hypoxic tumors
Source: Front Pharmacol. 2025 Nov 5;16:1648271. doi: 10.3389/fphar.2025.1648271 (PMC12626937; doi:10.3389/fphar.2025.1648271)
Supplement: Supplementary file 1 [file DataSheet1.zip › Tables/Table4.xlsx]

## Sheet: SheetName
Table4-The correlation between SUMO activity score and molecular signaling pathway
cancertype	pathway	estimate	p_value	fdr	alternative	method	statistic
ACC	Apoptosis	0.518594	0.000271981	0.00271981	two.sided	Spearman's rank correlation rho	7806
ACC	CellCycle	0.460253	0.00144384	0.0115507	two.sided	Spearman's rank correlation rho	8752
ACC	DNADamage	0.37786	0.0100306	0.0601834	two.sided	Spearman's rank correlation rho	10088
ACC	EMT	0.37638	0.0103454	0.0601834	two.sided	Spearman's rank correlation rho	10112
ACC	Hormone AR	0.330003	0.025582	0.0767461	two.sided	Spearman's rank correlation rho	10864
ACC	Hormone ER	-0.374653	0.0107234	0.0601834	two.sided	Spearman's rank correlation rho	22290
ACC	PI3KAKT	-0.210237	0.160397	0.320794	two.sided	Spearman's rank correlation rho	19624
ACC	RASMAPK	-0.47049	0.0010984	0.00988563	two.sided	Spearman's rank correlation rho	23844
ACC	RTK	-0.209251	0.162403	0.320794	two.sided	Spearman's rank correlation rho	19608
ACC	TSCmTOR	-0.407339	0.00527348	0.0369143	two.sided	Spearman's rank correlation rho	22820
BLCA	Apoptosis	0.0526287	0.333108	0.999324	two.sided	Spearman's rank correlation rho	6205860
BLCA	CellCycle	0.332081	4.33827e-10	4.33827e-09	two.sided	Spearman's rank correlation rho	4.37528e+06
BLCA	DNADamage	0.228358	2.2327e-05	0.000200945	two.sided	Spearman's rank correlation rho	5054724
BLCA	EMT	-0.150317	0.00552074	0.044166	two.sided	Spearman's rank correlation rho	7535280
BLCA	Hormone AR	0.115572	0.0331931	0.165965	two.sided	Spearman's rank correlation rho	5793544
BLCA	Hormone ER	-0.149478	0.00579187	0.044166	two.sided	Spearman's rank correlation rho	7529782
BLCA	PI3KAKT	0.00514853	0.924607	1	two.sided	Spearman's rank correlation rho	6516884
BLCA	RASMAPK	-0.125687	0.0204914	0.122948	two.sided	Spearman's rank correlation rho	7373936
BLCA	RTK	0.0942288	0.0827507	0.331003	two.sided	Spearman's rank correlation rho	5933354
BLCA	TSCmTOR	-0.00568833	0.916729	1	two.sided	Spearman's rank correlation rho	6587872
BRCA	Apoptosis	0.234667	1.26428e-12	1.01143e-11	two.sided	Spearman's rank correlation rho	9.05302e+07
BRCA	CellCycle	0.446014	8.12032e-45	8.12032e-44	two.sided	Spearman's rank correlation rho	6.55302e+07
BRCA	DNADamage	0.21421	1.02054e-10	7.14377e-10	two.sided	Spearman's rank correlation rho	9.295e+07
BRCA	EMT	-0.0913703	0.00631836	0.0189551	two.sided	Spearman's rank correlation rho	1.29097e+08
BRCA	Hormone AR	-0.171399	2.60425e-07	1.56255e-06	two.sided	Spearman's rank correlation rho	1.38563e+08
BRCA	Hormone ER	-0.285553	3.37177e-18	3.0346e-17	two.sided	Spearman's rank correlation rho	1.52066e+08
BRCA	PI3KAKT	0.130241	9.5792e-05	0.00047896	two.sided	Spearman's rank correlation rho	1.02882e+08
BRCA	RASMAPK	-0.0546235	0.103031	0.115464	two.sided	Spearman's rank correlation rho	1.2475e+08
BRCA	RTK	0.0635655	0.0577319	0.115464	two.sided	Spearman's rank correlation rho	1.10769e+08
BRCA	TSCmTOR	0.121516	0.000275149	0.00110059	two.sided	Spearman's rank correlation rho	1.03915e+08
CESC	Apoptosis	-0.147215	0.0547411	0.49267	two.sided	Spearman's rank correlation rho	956020
CESC	CellCycle	0.0855593	0.265561	1	two.sided	Spearman's rank correlation rho	762040
CESC	DNADamage	0.0491828	0.522569	1	two.sided	Spearman's rank correlation rho	792354
CESC	EMT	-0.0949624	0.21642	1	two.sided	Spearman's rank correlation rho	912476
CESC	Hormone AR	0.054422	0.479209	1	two.sided	Spearman's rank correlation rho	787988
CESC	Hormone ER	-0.00540716	0.943996	1	two.sided	Spearman's rank correlation rho	837846
CESC	PI3KAKT	0.236818	0.00186399	0.0186399	two.sided	Spearman's rank correlation rho	635990
CESC	RASMAPK	0.00866393	0.910371	1	two.sided	Spearman's rank correlation rho	826120
CESC	RTK	0.0636283	0.407984	1	two.sided	Spearman's rank correlation rho	780316
CESC	TSCmTOR	0.0576835	0.453234	1	two.sided	Spearman's rank correlation rho	785270
CHOL	Apoptosis	0.4198	0.0217391	0.217391	two.sided	Spearman's rank correlation rho	2608
CHOL	CellCycle	-0.0527253	0.781549	1	two.sided	Spearman's rank correlation rho	4732
CHOL	DNADamage	-0.0518354	0.785164	1	two.sided	Spearman's rank correlation rho	4728
CHOL	EMT	0.143493	0.447732	1	two.sided	Spearman's rank correlation rho	3850
CHOL	Hormone AR	-0.283204	0.129295	1	two.sided	Spearman's rank correlation rho	5768
CHOL	Hormone ER	0.100779	0.594849	1	two.sided	Spearman's rank correlation rho	4042
CHOL	PI3KAKT	-0.0028921	0.988756	1	two.sided	Spearman's rank correlation rho	4508
CHOL	RASMAPK	0.38198	0.0380523	0.342471	two.sided	Spearman's rank correlation rho	2778
CHOL	RTK	0.143048	0.449154	1	two.sided	Spearman's rank correlation rho	3852
CHOL	TSCmTOR	-0.0896552	0.63635	1	two.sided	Spearman's rank correlation rho	4898
COAD	Apoptosis	-0.0267913	0.678368	1	two.sided	Spearman's rank correlation rho	2.42532e+06
COAD	CellCycle	0.0941906	0.144036	0.432108	two.sided	Spearman's rank correlation rho	2.13956e+06
COAD	DNADamage	0.297502	2.4627e-06	2.4627e-05	two.sided	Spearman's rank correlation rho	1.65933e+06
COAD	EMT	-0.104698	0.104216	0.416864	two.sided	Spearman's rank correlation rho	2.60934e+06
COAD	Hormone AR	-0.0183701	0.776168	1	two.sided	Spearman's rank correlation rho	2.40543e+06
COAD	Hormone ER	-0.152108	0.0178945	0.125262	two.sided	Spearman's rank correlation rho	2.72133e+06
COAD	PI3KAKT	-0.139681	0.0298298	0.149149	two.sided	Spearman's rank correlation rho	2.69197e+06
COAD	RASMAPK	-0.217924	0.000640929	0.00576836	two.sided	Spearman's rank correlation rho	2.87679e+06
COAD	RTK	-0.174952	0.00636034	0.0508827	two.sided	Spearman's rank correlation rho	2.77529e+06
COAD	TSCmTOR	-0.15007	0.0195072	0.125262	two.sided	Spearman's rank correlation rho	2.71651e+06
DLBC	Apoptosis	-0.0711898	0.692877	1	two.sided	Spearman's rank correlation rho	6410
DLBC	CellCycle	-0.107286	0.550911	1	two.sided	Spearman's rank correlation rho	6626
DLBC	DNADamage	-0.133021	0.458977	1	two.sided	Spearman's rank correlation rho	6780
DLBC	EMT	-0.194184	0.277674	1	two.sided	Spearman's rank correlation rho	7146
DLBC	Hormone AR	0.022393	0.901716	1	two.sided	Spearman's rank correlation rho	5850
DLBC	Hormone ER	-0.147393	0.411497	1	two.sided	Spearman's rank correlation rho	6866
DLBC	PI3KAKT	0.190508	0.287011	1	two.sided	Spearman's rank correlation rho	4844
DLBC	RASMAPK	0.200535	0.262021	1	two.sided	Spearman's rank correlation rho	4784
DLBC	RTK	0.261029	0.142046	1	two.sided	Spearman's rank correlation rho	4422
DLBC	TSCmTOR	0.344251	0.0504086	0.504086	two.sided	Spearman's rank correlation rho	3924
ESCA	Apoptosis	-0.0173518	0.8475	1	two.sided	Spearman's rank correlation rho	331148
ESCA	CellCycle	0.269843	0.00241403	0.0193122	two.sided	Spearman's rank correlation rho	237666
ESCA	DNADamage	0.173346	0.0533025	0.21321	two.sided	Spearman's rank correlation rho	269076
ESCA	EMT	0.28121	0.00154677	0.013921	two.sided	Spearman's rank correlation rho	233966
ESCA	Hormone AR	-0.239435	0.0072828	0.0509796	two.sided	Spearman's rank correlation rho	403436
ESCA	Hormone ER	-0.0346482	0.700901	1	two.sided	Spearman's rank correlation rho	336778
ESCA	PI3KAKT	0.117837	0.190346	0.571039	two.sided	Spearman's rank correlation rho	287144
ESCA	RASMAPK	-0.23772	0.00772225	0.0509796	two.sided	Spearman's rank correlation rho	402878
ESCA	RTK	-0.357198	4.8562e-05	0.000485623	two.sided	Spearman's rank correlation rho	441768
ESCA	TSCmTOR	-0.223195	0.0124942	0.0624711	two.sided	Spearman's rank correlation rho	398150
GBM	Apoptosis	0.056413	0.623728	1	two.sided	Spearman's rank correlation rho	74617.9
GBM	CellCycle	0.297872	0.00808069	0.0727262	two.sided	Spearman's rank correlation rho	55523.6
GBM	DNADamage	0.307508	0.00616841	0.0616841	two.sided	Spearman's rank correlation rho	54761.5
GBM	EMT	-0.251639	0.0262542	0.210034	two.sided	Spearman's rank correlation rho	98978.4
GBM	Hormone AR	0.154545	0.176696	1	two.sided	Spearman's rank correlation rho	66857.8
GBM	Hormone ER	-0.0673896	0.557723	1	two.sided	Spearman's rank correlation rho	84408.1
GBM	PI3KAKT	0.122121	0.286821	1	two.sided	Spearman's rank correlation rho	69421.8
GBM	RASMAPK	-0.133553	0.243739	1	two.sided	Spearman's rank correlation rho	89640.2
GBM	RTK	0.0642281	0.576389	1	two.sided	Spearman's rank correlation rho	73999.9
GBM	TSCmTOR	0.157352	0.168869	1	two.sided	Spearman's rank correlation rho	66635.8
HNSC	Apoptosis	-0.0525591	0.326168	1	two.sided	Spearman's rank correlation rho	7.586e+06
HNSC	CellCycle	0.264278	5.08268e-07	4.57441e-06	two.sided	Spearman's rank correlation rho	5.3025e+06
HNSC	DNADamage	0.0760417	0.155137	0.935734	two.sided	Spearman's rank correlation rho	6.65915e+06
HNSC	EMT	-0.297822	1.27481e-08	1.27481e-07	two.sided	Spearman's rank correlation rho	9.35366e+06
HNSC	Hormone AR	0.0348119	0.515647	1	two.sided	Spearman's rank correlation rho	6.9563e+06
HNSC	Hormone ER	-0.0787754	0.140783	0.935734	two.sided	Spearman's rank correlation rho	7.77495e+06
HNSC	PI3KAKT	-0.00487096	0.927546	1	two.sided	Spearman's rank correlation rho	7.24231e+06
HNSC	RASMAPK	-0.117249	0.0280632	0.224505	two.sided	Spearman's rank correlation rho	8.05224e+06
HNSC	RTK	0.0182778	0.732921	1	two.sided	Spearman's rank correlation rho	7.07547e+06
HNSC	TSCmTOR	-0.0802084	0.133676	0.935734	two.sided	Spearman's rank correlation rho	7.78528e+06
KICH	Apoptosis	0.134313	0.293156	1	two.sided	Spearman's rank correlation rho	36068
KICH	CellCycle	0.263009	0.0375851	0.338266	two.sided	Spearman's rank correlation rho	30706
KICH	DNADamage	0.292291	0.0204223	0.204223	two.sided	Spearman's rank correlation rho	29486
KICH	EMT	0.102247	0.424257	1	two.sided	Spearman's rank correlation rho	37404
KICH	Hormone AR	-0.0288978	0.82175	1	two.sided	Spearman's rank correlation rho	42868
KICH	Hormone ER	-0.124952	0.328323	1	two.sided	Spearman's rank correlation rho	46870
KICH	PI3KAKT	-0.162202	0.203531	1	two.sided	Spearman's rank correlation rho	48422
KICH	RASMAPK	0.0406586	0.751161	1	two.sided	Spearman's rank correlation rho	39970
KICH	RTK	0.0716206	0.576095	1	two.sided	Spearman's rank correlation rho	38680
KICH	TSCmTOR	-0.0146409	0.909207	1	two.sided	Spearman's rank correlation rho	42274
KIRC	Apoptosis	0.0897529	0.0503498	0.302099	two.sided	Spearman's rank correlation rho	1.63616e+07
KIRC	CellCycle	0.10515	0.0217656	0.175711	two.sided	Spearman's rank correlation rho	1.60849e+07
KIRC	DNADamage	0.117042	0.0105997	0.105997	two.sided	Spearman's rank correlation rho	1.58711e+07
KIRC	EMT	0.104228	0.022953	0.175711	two.sided	Spearman's rank correlation rho	1.61014e+07
KIRC	Hormone AR	0.0382041	0.40562	1	two.sided	Spearman's rank correlation rho	1.72882e+07
KIRC	Hormone ER	0.018298	0.690483	1	two.sided	Spearman's rank correlation rho	1.7646e+07
KIRC	PI3KAKT	-0.070065	0.126887	0.581668	two.sided	Spearman's rank correlation rho	1.92344e+07
KIRC	RASMAPK	0.00852642	0.852806	1	two.sided	Spearman's rank correlation rho	1.78217e+07
KIRC	RTK	0.107016	0.0195234	0.175711	two.sided	Spearman's rank correlation rho	1.60513e+07
KIRC	TSCmTOR	-0.0720727	0.116334	0.581668	two.sided	Spearman's rank correlation rho	1.92705e+07
KIRP	Apoptosis	-0.122333	0.0734503	0.514152	two.sided	Spearman's rank correlation rho	1.85899e+06
KIRP	CellCycle	-0.289079	1.6599e-05	0.000132793	two.sided	Spearman's rank correlation rho	2.13518e+06
KIRP	DNADamage	-0.0151543	0.825152	0.83563	two.sided	Spearman's rank correlation rho	1.68146e+06
KIRP	EMT	-0.109082	0.110736	0.664415	two.sided	Spearman's rank correlation rho	1.83704e+06
KIRP	Hormone AR	0.0924214	0.176966	0.83563	two.sided	Spearman's rank correlation rho	1.50328e+06
KIRP	Hormone ER	-0.348479	1.56054e-07	1.56054e-06	two.sided	Spearman's rank correlation rho	2.23357e+06
KIRP	PI3KAKT	0.318941	1.80051e-06	1.6205e-05	two.sided	Spearman's rank correlation rho	1.12808e+06
KIRP	RASMAPK	0.0824549	0.228578	0.83563	two.sided	Spearman's rank correlation rho	1.51978e+06
KIRP	RTK	0.0908891	0.184285	0.83563	two.sided	Spearman's rank correlation rho	1.50581e+06
KIRP	TSCmTOR	0.0945574	0.167126	0.83563	two.sided	Spearman's rank correlation rho	1.49974e+06
LGG	Apoptosis	0.181635	0.000116726	0.00105053	two.sided	Spearman's rank correlation rho	1.20192e+07
LGG	CellCycle	-0.0254518	0.592317	1	two.sided	Spearman's rank correlation rho	1.50606e+07
LGG	DNADamage	0.478488	7.65717e-27	7.65717e-26	two.sided	Spearman's rank correlation rho	7.65933e+06
LGG	EMT	-0.0601204	0.205578	1	two.sided	Spearman's rank correlation rho	1.55698e+07
LGG	Hormone AR	0.0816562	0.085329	0.597303	two.sided	Spearman's rank correlation rho	1.34875e+07
LGG	Hormone ER	-0.0567828	0.231919	1	two.sided	Spearman's rank correlation rho	1.55207e+07
LGG	PI3KAKT	0.150498	0.00145268	0.0116214	two.sided	Spearman's rank correlation rho	1.24765e+07
LGG	RASMAPK	0.0028461	0.952259	1	two.sided	Spearman's rank correlation rho	1.4645e+07
LGG	RTK	0.0665001	0.161386	0.968313	two.sided	Spearman's rank correlation rho	1.37101e+07
LGG	TSCmTOR	-0.0109789	0.81735	1	two.sided	Spearman's rank correlation rho	1.4848e+07
LIHC	Apoptosis	0.243341	0.00099423	0.00596538	two.sided	Spearman's rank correlation rho	747776
LIHC	CellCycle	0.145207	0.0511997	0.204799	two.sided	Spearman's rank correlation rho	844758
LIHC	DNADamage	0.216057	0.00354865	0.0177432	two.sided	Spearman's rank correlation rho	774740
LIHC	EMT	0.108156	0.14715	0.441451	two.sided	Spearman's rank correlation rho	881374
LIHC	Hormone AR	-0.31683	1.5408e-05	0.000107857	two.sided	Spearman's rank correlation rho	1301370
LIHC	Hormone ER	-0.464967	5.75513e-11	5.75513e-10	two.sided	Spearman's rank correlation rho	1447768
LIHC	PI3KAKT	-0.105039	0.159215	0.441451	two.sided	Spearman's rank correlation rho	1092066
LIHC	RASMAPK	-0.458385	1.23833e-10	1.11449e-09	two.sided	Spearman's rank correlation rho	1441264
LIHC	RTK	-0.402766	2.54438e-08	2.03551e-07	two.sided	Spearman's rank correlation rho	1386298
LIHC	TSCmTOR	-0.0588509	0.430949	0.441451	two.sided	Spearman's rank correlation rho	1046420
LUAD	Apoptosis	0.309175	1.85546e-09	1.66991e-08	two.sided	Spearman's rank correlation rho	5.46185e+06
LUAD	CellCycle	0.530793	1.06191e-27	1.06191e-26	two.sided	Spearman's rank correlation rho	3.70967e+06
LUAD	DNADamage	0.0992722	0.0591719	0.355032	two.sided	Spearman's rank correlation rho	7.12139e+06
LUAD	EMT	0.0803801	0.126881	0.634405	two.sided	Spearman's rank correlation rho	7.27075e+06
LUAD	Hormone AR	-0.0784009	0.136537	0.634405	two.sided	Spearman's rank correlation rho	8.52612e+06
LUAD	Hormone ER	-0.212813	4.4672e-05	0.000357374	two.sided	Spearman's rank correlation rho	9.58881e+06
LUAD	PI3KAKT	-0.0276958	0.599426	1	two.sided	Spearman's rank correlation rho	8.12523e+06
LUAD	RASMAPK	-0.14452	0.00587542	0.041128	two.sided	Spearman's rank correlation rho	9.04888e+06
LUAD	RTK	-0.0355291	0.500399	1	two.sided	Spearman's rank correlation rho	8.18716e+06
LUAD	TSCmTOR	0.0566875	0.282067	0.846201	two.sided	Spearman's rank correlation rho	7.45807e+06
LUSC	Apoptosis	-0.0738545	0.184041	0.552123	two.sided	Spearman's rank correlation rho	6143844
LUSC	CellCycle	0.322725	3.19691e-09	3.19691e-08	two.sided	Spearman's rank correlation rho	3874894
LUSC	DNADamage	0.278016	3.93302e-07	3.53972e-06	two.sided	Spearman's rank correlation rho	4130688
LUSC	EMT	-0.195913	0.000390511	0.00273357	two.sided	Spearman's rank correlation rho	6.84218e+06
LUSC	Hormone AR	0.0837247	0.131966	0.527863	two.sided	Spearman's rank correlation rho	5242286
LUSC	Hormone ER	-0.226842	3.839e-05	0.000307123	two.sided	Spearman's rank correlation rho	7.01913e+06
LUSC	PI3KAKT	0.110744	0.0460939	0.230469	two.sided	Spearman's rank correlation rho	5087702
LUSC	RASMAPK	-0.131113	0.0180974	0.108584	two.sided	Spearman's rank correlation rho	6.47143e+06
LUSC	RTK	-0.0661378	0.234295	0.552123	two.sided	Spearman's rank correlation rho	6099694
LUSC	TSCmTOR	0.024535	0.659286	0.659286	two.sided	Spearman's rank correlation rho	5580928
MESO	Apoptosis	0.257152	0.0421734	0.379561	two.sided	Spearman's rank correlation rho	30950
MESO	CellCycle	0.269105	0.0332591	0.332591	two.sided	Spearman's rank correlation rho	30452
MESO	DNADamage	0.0352343	0.783503	1	two.sided	Spearman's rank correlation rho	40196
MESO	EMT	0.174779	0.170287	1	two.sided	Spearman's rank correlation rho	34382
MESO	Hormone AR	-0.0242416	0.850129	1	two.sided	Spearman's rank correlation rho	42674
MESO	Hormone ER	-0.0666283	0.603032	1	two.sided	Spearman's rank correlation rho	44440
MESO	PI3KAKT	0.150058	0.239802	1	two.sided	Spearman's rank correlation rho	35412
MESO	RASMAPK	-0.0721966	0.573023	1	two.sided	Spearman's rank correlation rho	44672
MESO	RTK	-0.00552035	0.965797	1	two.sided	Spearman's rank correlation rho	41894
MESO	TSCmTOR	-0.0972062	0.447546	1	two.sided	Spearman's rank correlation rho	45714
OV	Apoptosis	0.0927541	0.14943	0.747151	two.sided	Spearman's rank correlation rho	2.16963e+06
OV	CellCycle	0.251488	7.3709e-05	0.000663382	two.sided	Spearman's rank correlation rho	1.79003e+06
OV	DNADamage	0.341583	4.69525e-08	4.69525e-07	two.sided	Spearman's rank correlation rho	1.57457e+06
OV	EMT	0.0307496	0.633376	1	two.sided	Spearman's rank correlation rho	2.31791e+06
OV	Hormone AR	0.190261	0.00290297	0.0203208	two.sided	Spearman's rank correlation rho	1.93645e+06
OV	Hormone ER	-0.192917	0.00252613	0.020209	two.sided	Spearman's rank correlation rho	2.85279e+06
OV	PI3KAKT	0.0662111	0.30398	1	two.sided	Spearman's rank correlation rho	2.2331e+06
OV	RASMAPK	-0.179286	0.00506095	0.0303657	two.sided	Spearman's rank correlation rho	2.8202e+06
OV	RTK	0.00165758	0.979492	1	two.sided	Spearman's rank correlation rho	2.38748e+06
OV	TSCmTOR	0.0264384	0.681746	1	two.sided	Spearman's rank correlation rho	2.32822e+06
PAAD	Apoptosis	0.0575712	0.538777	1	two.sided	Spearman's rank correlation rho	245154
PAAD	CellCycle	0.0665667	0.477171	1	two.sided	Spearman's rank correlation rho	242814
PAAD	DNADamage	0.00649675	0.944764	1	two.sided	Spearman's rank correlation rho	258440
PAAD	EMT	0.246677	0.0077342	0.077342	two.sided	Spearman's rank correlation rho	195962
PAAD	Hormone AR	-0.0661131	0.480183	1	two.sided	Spearman's rank correlation rho	277328
PAAD	Hormone ER	0.0497367	0.595469	1	two.sided	Spearman's rank correlation rho	247192
PAAD	PI3KAKT	0.0559643	0.550184	1	two.sided	Spearman's rank correlation rho	245572
PAAD	RASMAPK	0.0608081	0.516164	1	two.sided	Spearman's rank correlation rho	244312
PAAD	RTK	0.138377	0.138364	1	two.sided	Spearman's rank correlation rho	224134
PAAD	TSCmTOR	0.000115327	0.999051	1	two.sided	Spearman's rank correlation rho	260100
PCPG	Apoptosis	-0.0425648	0.700651	1	two.sided	Spearman's rank correlation rho	102974
PCPG	CellCycle	0.359857	0.000773497	0.00618798	two.sided	Spearman's rank correlation rho	63226.9
PCPG	DNADamage	0.325129	0.00254747	0.0178323	two.sided	Spearman's rank correlation rho	66657
PCPG	EMT	-0.380512	0.000356304	0.00320674	two.sided	Spearman's rank correlation rho	136353
PCPG	Hormone AR	0.384136	0.000309327	0.00309327	two.sided	Spearman's rank correlation rho	60828.8
PCPG	Hormone ER	0.0897263	0.41698	1	two.sided	Spearman's rank correlation rho	89907.7
PCPG	PI3KAKT	-0.143408	0.193121	0.965604	two.sided	Spearman's rank correlation rho	112934
PCPG	RASMAPK	-0.121478	0.271	1	two.sided	Spearman's rank correlation rho	110768
PCPG	RTK	0.00107323	0.992269	1	two.sided	Spearman's rank correlation rho	98664
PCPG	TSCmTOR	-0.189982	0.0834642	0.500785	two.sided	Spearman's rank correlation rho	117535
PRAD	Apoptosis	0.144671	0.00654931	0.0523945	two.sided	Spearman's rank correlation rho	6.21737e+06
PRAD	CellCycle	0.0741813	0.164915	0.813852	two.sided	Spearman's rank correlation rho	6.72975e+06
PRAD	DNADamage	0.252289	1.63246e-06	1.6325e-05	two.sided	Spearman's rank correlation rho	5.43509e+06
PRAD	EMT	-0.107216	0.0444103	0.310872	two.sided	Spearman's rank correlation rho	8.04833e+06
PRAD	Hormone AR	0.20156	0.000140495	0.00126446	two.sided	Spearman's rank correlation rho	5.80384e+06
PRAD	Hormone ER	0.0745588	0.16277	0.813852	two.sided	Spearman's rank correlation rho	6.72701e+06
PRAD	PI3KAKT	0.0520896	0.329822	0.989465	two.sided	Spearman's rank correlation rho	6.89034e+06
PRAD	RASMAPK	0.0376969	0.480815	0.989465	two.sided	Spearman's rank correlation rho	6.99496e+06
PRAD	RTK	0.0906282	0.0895488	0.537293	two.sided	Spearman's rank correlation rho	6.6102e+06
PRAD	TSCmTOR	0.0416515	0.435973	0.989465	two.sided	Spearman's rank correlation rho	6.96621e+06
READ	Apoptosis	0.227591	0.0511571	0.409257	two.sided	Spearman's rank correlation rho	52156.9
READ	CellCycle	0.358063	0.00173451	0.0173451	two.sided	Spearman's rank correlation rho	43346.8
READ	DNADamage	0.0818962	0.487889	1	two.sided	Spearman's rank correlation rho	61995
READ	EMT	-0.118801	0.313385	1	two.sided	Spearman's rank correlation rho	75547.1
READ	Hormone AR	-0.13133	0.264701	1	two.sided	Spearman's rank correlation rho	76393.1
READ	Hormone ER	-0.273145	0.0185402	0.166862	two.sided	Spearman's rank correlation rho	85969.1
READ	PI3KAKT	0.041733	0.724056	1	two.sided	Spearman's rank correlation rho	64707
READ	RASMAPK	0.073366	0.534461	1	two.sided	Spearman's rank correlation rho	62571
READ	RTK	0.0915816	0.437728	1	two.sided	Spearman's rank correlation rho	61341
READ	TSCmTOR	-0.0647173	0.583818	1	two.sided	Spearman's rank correlation rho	71895
SARC	Apoptosis	0.113863	0.0883841	0.329516	two.sided	Spearman's rank correlation rho	1.68224e+06
SARC	CellCycle	0.214222	0.00122479	0.00979835	two.sided	Spearman's rank correlation rho	1.49172e+06
SARC	DNADamage	0.286328	1.2848e-05	0.000128477	two.sided	Spearman's rank correlation rho	1.35484e+06
SARC	EMT	0.151692	0.0228523	0.137114	two.sided	Spearman's rank correlation rho	1.61043e+06
SARC	Hormone AR	0.222313	0.000784403	0.00705962	two.sided	Spearman's rank correlation rho	1.47636e+06
SARC	Hormone ER	-0.134474	0.0439001	0.219501	two.sided	Spearman's rank correlation rho	2.15369e+06
SARC	PI3KAKT	-0.0242826	0.717155	0.946971	two.sided	Spearman's rank correlation rho	1.9445e+06
SARC	RASMAPK	-0.158735	0.0171774	0.120242	two.sided	Spearman's rank correlation rho	2.19974e+06
SARC	RTK	0.0480279	0.473486	0.946971	two.sided	Spearman's rank correlation rho	1.80722e+06
SARC	TSCmTOR	0.116058	0.082379	0.329516	two.sided	Spearman's rank correlation rho	1.67808e+06
SKCM	Apoptosis	0.00477711	0.928432	1	two.sided	Spearman's rank correlation rho	7.48369e+06
SKCM	CellCycle	0.0977881	0.0653302	0.326651	two.sided	Spearman's rank correlation rho	6.78428e+06
SKCM	DNADamage	0.263858	4.40109e-07	4.40109e-06	two.sided	Spearman's rank correlation rho	5.5355e+06
SKCM	EMT	0.13218	0.0125548	0.0800682	two.sided	Spearman's rank correlation rho	6.52567e+06
SKCM	Hormone AR	0.0841334	0.113045	0.452181	two.sided	Spearman's rank correlation rho	6.88696e+06
SKCM	Hormone ER	-0.00301319	0.954822	1	two.sided	Spearman's rank correlation rho	7.54227e+06
SKCM	PI3KAKT	-0.133904	0.0114383	0.0800682	two.sided	Spearman's rank correlation rho	8.52652e+06
SKCM	RASMAPK	-0.149559	0.00468591	0.0374873	two.sided	Spearman's rank correlation rho	8.64423e+06
SKCM	RTK	0.0775389	0.144275	0.452181	two.sided	Spearman's rank correlation rho	6.93655e+06
SKCM	TSCmTOR	-0.236374	6.53611e-06	5.8825e-05	two.sided	Spearman's rank correlation rho	9.29705e+06
STAD	Apoptosis	0.142772	0.00882126	0.0705701	two.sided	Spearman's rank correlation rho	5.4195e+06
STAD	CellCycle	0.295323	4.01456e-08	4.01456e-07	two.sided	Spearman's rank correlation rho	4455054
STAD	DNADamage	0.160484	0.00321008	0.0288907	two.sided	Spearman's rank correlation rho	5.30752e+06
STAD	EMT	-0.084118	0.12379	0.421981	two.sided	Spearman's rank correlation rho	6853924
STAD	Hormone AR	-0.0515539	0.345958	0.691917	two.sided	Spearman's rank correlation rho	6648050
STAD	Hormone ER	-0.0369272	0.49974	0.691917	two.sided	Spearman's rank correlation rho	6555578
STAD	PI3KAKT	0.117248	0.0317164	0.222015	two.sided	Spearman's rank correlation rho	5580862
STAD	RASMAPK	-0.0884624	0.105495	0.421981	two.sided	Spearman's rank correlation rho	6881390
STAD	RTK	-0.110611	0.0427863	0.256718	two.sided	Spearman's rank correlation rho	7021418
STAD	TSCmTOR	0.106019	0.0522198	0.261099	two.sided	Spearman's rank correlation rho	5651854
TGCT	Apoptosis	0.290977	0.00104321	0.00938887	two.sided	Spearman's rank correlation rho	225292
TGCT	CellCycle	0.426449	7.86988e-07	7.86988e-06	two.sided	Spearman's rank correlation rho	182246
TGCT	DNADamage	0.143652	0.11145	0.668702	two.sided	Spearman's rank correlation rho	272105
TGCT	EMT	-0.201144	0.0250837	0.20067	two.sided	Spearman's rank correlation rho	381664
TGCT	Hormone AR	0.114025	0.207315	0.825255	two.sided	Spearman's rank correlation rho	281519
TGCT	Hormone ER	0.125449	0.165051	0.825255	two.sided	Spearman's rank correlation rho	277889
TGCT	PI3KAKT	0.0265274	0.769938	1	two.sided	Spearman's rank correlation rho	309321
TGCT	RASMAPK	-0.17265	0.0551741	0.386219	two.sided	Spearman's rank correlation rho	372610
TGCT	RTK	-0.115126	0.202931	0.825255	two.sided	Spearman's rank correlation rho	354331
TGCT	TSCmTOR	-0.0251364	0.781691	1	two.sided	Spearman's rank correlation rho	325737
THCA	Apoptosis	-0.0653795	0.20652	1	two.sided	Spearman's rank correlation rho	9.36362e+06
THCA	CellCycle	-0.0561739	0.277909	1	two.sided	Spearman's rank correlation rho	9.28271e+06
THCA	DNADamage	0.0585446	0.258099	1	two.sided	Spearman's rank correlation rho	8.27445e+06
THCA	EMT	0.00776471	0.880873	1	two.sided	Spearman's rank correlation rho	8.72076e+06
THCA	Hormone AR	-0.108997	0.0348621	0.313759	two.sided	Spearman's rank correlation rho	9.74697e+06
THCA	Hormone ER	-0.0576191	0.265713	1	two.sided	Spearman's rank correlation rho	9.29541e+06
THCA	PI3KAKT	0.0857775	0.0971992	0.777593	two.sided	Spearman's rank correlation rho	8.0351e+06
THCA	RASMAPK	0.116359	0.0242331	0.242331	two.sided	Spearman's rank correlation rho	7.76632e+06
THCA	RTK	-0.0410302	0.428228	1	two.sided	Spearman's rank correlation rho	9.14961e+06
THCA	TSCmTOR	-0.0172236	0.739554	1	two.sided	Spearman's rank correlation rho	8.94038e+06
THYM	Apoptosis	-0.190165	0.0777495	0.621996	two.sided	Spearman's rank correlation rho	130604
THYM	CellCycle	0.403514	0.00012138	0.0012138	two.sided	Spearman's rank correlation rho	65456
THYM	DNADamage	0.174528	0.105868	0.741074	two.sided	Spearman's rank correlation rho	90584
THYM	EMT	0.0261537	0.809651	1	two.sided	Spearman's rank correlation rho	106866
THYM	Hormone AR	0.290789	0.00645944	0.0581349	two.sided	Spearman's rank correlation rho	77826
THYM	Hormone ER	-0.148283	0.170179	1	two.sided	Spearman's rank correlation rho	126008
THYM	PI3KAKT	-0.101079	0.350892	1	two.sided	Spearman's rank correlation rho	120828
THYM	RASMAPK	-0.10549	0.330186	1	two.sided	Spearman's rank correlation rho	121312
THYM	RTK	0.132864	0.219457	1	two.sided	Spearman's rank correlation rho	95156
THYM	TSCmTOR	0.0909273	0.401552	1	two.sided	Spearman's rank correlation rho	99758
UCEC	Apoptosis	-0.11837	0.165	0.660002	two.sided	Spearman's rank correlation rho	500560
UCEC	CellCycle	0.276036	0.00104585	0.00836676	two.sided	Spearman's rank correlation rho	324032
UCEC	DNADamage	0.336217	5.7383e-05	0.000573832	two.sided	Spearman's rank correlation rho	297096
UCEC	EMT	0.183882	0.0303742	0.212619	two.sided	Spearman's rank correlation rho	365278
UCEC	Hormone AR	0.148662	0.0807272	0.403636	two.sided	Spearman's rank correlation rho	381042
UCEC	Hormone ER	-0.311073	0.000207515	0.00186763	two.sided	Spearman's rank correlation rho	586810
UCEC	PI3KAKT	-0.156017	0.0667007	0.400204	two.sided	Spearman's rank correlation rho	517410
UCEC	RASMAPK	-0.0674695	0.429549	1	two.sided	Spearman's rank correlation rho	477778
UCEC	RTK	0.071728	0.400953	1	two.sided	Spearman's rank correlation rho	415476
UCEC	TSCmTOR	-0.00150141	0.986007	1	two.sided	Spearman's rank correlation rho	448252
UCS	Apoptosis	-0.0807642	0.584201	1	two.sided	Spearman's rank correlation rho	19912
UCS	CellCycle	0.1066	0.46962	1	two.sided	Spearman's rank correlation rho	16460
UCS	DNADamage	0.293856	0.0430316	0.430316	two.sided	Spearman's rank correlation rho	13010
UCS	EMT	-0.154364	0.293842	1	two.sided	Spearman's rank correlation rho	21268
UCS	Hormone AR	0.0305037	0.836596	1	two.sided	Spearman's rank correlation rho	17862
UCS	Hormone ER	-0.0928137	0.529213	1	two.sided	Spearman's rank correlation rho	20134
UCS	PI3KAKT	-0.120495	0.413423	1	two.sided	Spearman's rank correlation rho	20644
UCS	RASMAPK	-0.0955276	0.517193	1	two.sided	Spearman's rank correlation rho	20184
UCS	RTK	0.212983	0.145801	1	two.sided	Spearman's rank correlation rho	14500
UCS	TSCmTOR	-0.0880373	0.550699	1	two.sided	Spearman's rank correlation rho	20046
UVM	Apoptosis	-0.230769	0.470906	1	two.sided	Spearman's rank correlation rho	352
UVM	CellCycle	0.230769	0.470906	1	two.sided	Spearman's rank correlation rho	220
UVM	DNADamage	0.272727	0.391233	1	two.sided	Spearman's rank correlation rho	208
UVM	EMT	-0.412587	0.184481	1	two.sided	Spearman's rank correlation rho	404
UVM	Hormone AR	0.552448	0.066629	0.66629	two.sided	Spearman's rank correlation rho	128
UVM	Hormone ER	0.00699301	0.99123	1	two.sided	Spearman's rank correlation rho	284
UVM	PI3KAKT	0.00699301	0.99123	1	two.sided	Spearman's rank correlation rho	284
UVM	RASMAPK	-0.426573	0.1689	1	two.sided	Spearman's rank correlation rho	408
UVM	RTK	-0.027972	0.938663	1	two.sided	Spearman's rank correlation rho	294
UVM	TSCmTOR	0.188811	0.557828	1	two.sided	Spearman's rank correlation rho	232
