# Supplementary material for: SUMOylation involved in malignant progression of multiple tumors and SENP5 may improve the chemotherapy sensitivity of hypoxic tumors
Source: Front Pharmacol. 2025 Nov 5;16:1648271. doi: 10.3389/fphar.2025.1648271 (PMC12626937; doi:10.3389/fphar.2025.1648271)
Supplement: Supplementary file 1 [file DataSheet1.zip › Tables/Table5.xlsx]

## Sheet: SheetName
Table5-The correlation between SUMO activity score and tumor immune infiltration
cancertype	celltype	estimate	p_value	fdr	alternative	method	statistic
ACC	CD4_naive	0.0936573	0.411656	1	two.sided	Spearman's rank correlation rho	74465.1
ACC	CD8_naive	-0.022058	0.846995	1	two.sided	Spearman's rank correlation rho	83972.3
ACC	Cytotoxic	-0.2193	0.0521592	1	two.sided	Spearman's rank correlation rho	100178
ACC	Exhausted	-0.166937	0.141437	1	two.sided	Spearman's rank correlation rho	95875.5
ACC	Tr1	0.137506	0.226876	1	two.sided	Spearman's rank correlation rho	70862.5
ACC	nTreg	0.0319399	0.779912	1	two.sided	Spearman's rank correlation rho	79535.8
ACC	iTreg	0.119493	0.294217	1	two.sided	Spearman's rank correlation rho	72342.4
ACC	Th1	-0.15629	0.168988	1	two.sided	Spearman's rank correlation rho	95000.8
ACC	Th2	-0.304902	0.00629091	0.150982	two.sided	Spearman's rank correlation rho	107211
ACC	Th17	-0.199137	0.0785056	1	two.sided	Spearman's rank correlation rho	98521.1
ACC	Tfh	-0.0837394	0.46312	1	two.sided	Spearman's rank correlation rho	89040
ACC	Central_memory	0.0419026	0.713871	1	two.sided	Spearman's rank correlation rho	78717.3
ACC	Effector_memory	-0.0029185	0.979635	1	two.sided	Spearman's rank correlation rho	82399.8
ACC	NKT	-0.0567893	0.619111	1	two.sided	Spearman's rank correlation rho	86825.8
ACC	MAIT	-0.322076	0.00379639	0.0949097	two.sided	Spearman's rank correlation rho	108622
ACC	DC	0.0517587	0.65054	1	two.sided	Spearman's rank correlation rho	77907.5
ACC	Bcell	0.290613	0.00937167	0.215548	two.sided	Spearman's rank correlation rho	58283.2
ACC	Monocyte	0.0275355	0.809644	1	two.sided	Spearman's rank correlation rho	79897.7
ACC	Macrophage	-0.219227	0.0522395	1	two.sided	Spearman's rank correlation rho	100172
ACC	NK	-0.206189	0.0682908	1	two.sided	Spearman's rank correlation rho	99100.5
ACC	Neutrophil	0.24042	0.0328225	0.689272	two.sided	Spearman's rank correlation rho	62407.1
ACC	Gamma_delta	-0.213585	0.0587579	1	two.sided	Spearman's rank correlation rho	99708.2
ACC	CD4_T	-0.00827744	0.942284	1	two.sided	Spearman's rank correlation rho	82840.1
ACC	CD8_T	-0.268028	0.0169316	0.372496	two.sided	Spearman's rank correlation rho	104181
ACC	InfiltrationScore	-0.176334	0.120061	1	two.sided	Spearman's rank correlation rho	96647.6
BLCA	CD4_naive	0.131961	0.00760792	0.0684712	two.sided	Spearman's rank correlation rho	9.82575e+06
BLCA	CD8_naive	0.23008	2.64947e-06	4.5041e-05	two.sided	Spearman's rank correlation rho	8.7151e+06
BLCA	Cytotoxic	-0.25611	1.56252e-07	2.81254e-06	two.sided	Spearman's rank correlation rho	1.42185e+07
BLCA	Exhausted	-0.165906	0.000767672	0.00853652	two.sided	Spearman's rank correlation rho	1.31975e+07
BLCA	Tr1	-0.0795227	0.108738	0.516566	two.sided	Spearman's rank correlation rho	1.22196e+07
BLCA	nTreg	0.221473	6.30118e-06	0.000100819	two.sided	Spearman's rank correlation rho	8.81252e+06
BLCA	iTreg	0.0375676	0.44919	1	two.sided	Spearman's rank correlation rho	1.08942e+07
BLCA	Th1	-0.151989	0.00208031	0.0208031	two.sided	Spearman's rank correlation rho	1.30399e+07
BLCA	Th2	-0.306507	2.5321e-10	5.31742e-09	two.sided	Spearman's rank correlation rho	1.4789e+07
BLCA	Th17	0.202066	3.9312e-05	0.000589673	two.sided	Spearman's rank correlation rho	9.03221e+06
BLCA	Tfh	-0.282	6.76309e-09	1.28499e-07	two.sided	Spearman's rank correlation rho	1.45116e+07
BLCA	Central_memory	0.0807635	0.103313	0.516566	two.sided	Spearman's rank correlation rho	1.04053e+07
BLCA	Effector_memory	-0.0167216	0.736307	1	two.sided	Spearman's rank correlation rho	1.15088e+07
BLCA	NKT	-0.414733	2.16014e-18	5.40034e-17	two.sided	Spearman's rank correlation rho	1.6014e+07
BLCA	MAIT	-0.116793	0.0182776	0.146221	two.sided	Spearman's rank correlation rho	1.26415e+07
BLCA	DC	-0.176507	0.000340333	0.00476467	two.sided	Spearman's rank correlation rho	1.33175e+07
BLCA	Bcell	0.0461513	0.352451	1	two.sided	Spearman's rank correlation rho	1.07971e+07
BLCA	Monocyte	-0.0981224	0.0476276	0.293142	two.sided	Spearman's rank correlation rho	1.24302e+07
BLCA	Macrophage	-0.290151	2.34739e-09	4.69477e-08	two.sided	Spearman's rank correlation rho	1.46038e+07
BLCA	NK	-0.355722	1.29357e-13	2.97522e-12	two.sided	Spearman's rank correlation rho	1.53461e+07
BLCA	Neutrophil	0.335796	3.27933e-12	7.21453e-11	two.sided	Spearman's rank correlation rho	7.51845e+06
BLCA	Gamma_delta	-0.167155	0.000699229	0.00853652	two.sided	Spearman's rank correlation rho	1.32116e+07
BLCA	CD4_T	-0.16799	0.000656655	0.00853652	two.sided	Spearman's rank correlation rho	1.3221e+07
BLCA	CD8_T	-0.100787	0.0418775	0.293142	two.sided	Spearman's rank correlation rho	1.24603e+07
BLCA	InfiltrationScore	-0.358334	8.32292e-14	1.9975e-12	two.sided	Spearman's rank correlation rho	1.53756e+07
BRCA	CD4_naive	0.0279255	0.350888	0.701776	two.sided	Spearman's rank correlation rho	2.26398e+08
BRCA	CD8_naive	-0.050097	0.0940821	0.47041	two.sided	Spearman's rank correlation rho	2.4457e+08
BRCA	Cytotoxic	-0.0526646	0.0783786	0.470271	two.sided	Spearman's rank correlation rho	2.45168e+08
BRCA	Exhausted	0.0368119	0.218734	0.656201	two.sided	Spearman's rank correlation rho	2.24329e+08
BRCA	Tr1	0.168329	1.49188e-08	2.53619e-07	two.sided	Spearman's rank correlation rho	1.93698e+08
BRCA	nTreg	0.322082	2.11712e-28	4.65766e-27	two.sided	Spearman's rank correlation rho	1.57889e+08
BRCA	iTreg	0.363093	3.59078e-36	8.97696e-35	two.sided	Spearman's rank correlation rho	1.48337e+08
BRCA	Th1	0.129628	1.375e-05	0.000178756	two.sided	Spearman's rank correlation rho	2.02712e+08
BRCA	Th2	-0.0267961	0.37072	0.701776	two.sided	Spearman's rank correlation rho	2.39143e+08
BRCA	Th17	-0.180061	1.33192e-09	2.53065e-08	two.sided	Spearman's rank correlation rho	2.74839e+08
BRCA	Tfh	-0.149226	5.38343e-07	8.07515e-06	two.sided	Spearman's rank correlation rho	2.67657e+08
BRCA	Central_memory	0.101082	0.000712478	0.00641231	two.sided	Spearman's rank correlation rho	2.0936e+08
BRCA	Effector_memory	0.0671421	0.024767	0.173369	two.sided	Spearman's rank correlation rho	2.17265e+08
BRCA	NKT	-0.242298	2.11716e-16	4.44604e-15	two.sided	Spearman's rank correlation rho	2.89334e+08
BRCA	MAIT	-0.134748	6.15184e-06	8.6126e-05	two.sided	Spearman's rank correlation rho	2.64285e+08
BRCA	DC	0.176169	3.02345e-09	5.44221e-08	two.sided	Spearman's rank correlation rho	1.91872e+08
BRCA	Bcell	0.340786	8.43409e-32	2.02418e-30	two.sided	Spearman's rank correlation rho	1.53533e+08
BRCA	Monocyte	0.104502	0.000465485	0.00465485	two.sided	Spearman's rank correlation rho	2.08563e+08
BRCA	Macrophage	-0.0887315	0.0029837	0.0238696	two.sided	Spearman's rank correlation rho	2.53568e+08
BRCA	NK	-0.209389	1.52774e-12	3.05549e-11	two.sided	Spearman's rank correlation rho	2.8167e+08
BRCA	Neutrophil	0.10983	0.00023382	0.00280584	two.sided	Spearman's rank correlation rho	2.07323e+08
BRCA	Gamma_delta	-0.33632	5.74458e-31	1.32125e-29	two.sided	Spearman's rank correlation rho	3.11232e+08
BRCA	CD4_T	-0.161139	6.049e-08	9.67841e-07	two.sided	Spearman's rank correlation rho	2.70432e+08
BRCA	CD8_T	-0.108272	0.0002869	0.0031559	two.sided	Spearman's rank correlation rho	2.58119e+08
BRCA	InfiltrationScore	-0.0484048	0.105743	0.47041	two.sided	Spearman's rank correlation rho	2.44176e+08
CESC	CD4_naive	0.106259	0.0612548	0.796312	two.sided	Spearman's rank correlation rho	4.48061e+06
CESC	CD8_naive	0.352539	1.56746e-10	3.91866e-09	two.sided	Spearman's rank correlation rho	3.24593e+06
CESC	Cytotoxic	-0.261025	3.07384e-06	6.7624e-05	two.sided	Spearman's rank correlation rho	6.32192e+06
CESC	Exhausted	-0.278258	6.15831e-07	1.4164e-05	two.sided	Spearman's rank correlation rho	6.40831e+06
CESC	Tr1	0.0274329	0.629857	1	two.sided	Spearman's rank correlation rho	4.87579e+06
CESC	nTreg	-0.0167365	0.76877	1	two.sided	Spearman's rank correlation rho	5.09723e+06
CESC	iTreg	0.0385722	0.497936	1	two.sided	Spearman's rank correlation rho	4.81995e+06
CESC	Th1	-0.216679	0.00011733	0.00222927	two.sided	Spearman's rank correlation rho	6.0996e+06
CESC	Th2	-0.0315276	0.579651	1	two.sided	Spearman's rank correlation rho	5.17138e+06
CESC	Th17	0.055289	0.331125	1	two.sided	Spearman's rank correlation rho	4.73614e+06
CESC	Tfh	-0.170589	0.00254098	0.0431967	two.sided	Spearman's rank correlation rho	5.86854e+06
CESC	Central_memory	0.0692277	0.223456	1	two.sided	Spearman's rank correlation rho	4.66626e+06
CESC	Effector_memory	0.011107	0.845321	1	two.sided	Spearman's rank correlation rho	4.95764e+06
CESC	NKT	-0.129145	0.0227341	0.318278	two.sided	Spearman's rank correlation rho	5.66077e+06
CESC	MAIT	0.000652504	0.990856	1	two.sided	Spearman's rank correlation rho	5.01005e+06
CESC	DC	-0.0773035	0.173891	1	two.sided	Spearman's rank correlation rho	5.40087e+06
CESC	Bcell	0.0121089	0.831568	1	two.sided	Spearman's rank correlation rho	4.95261e+06
CESC	Monocyte	0.0887563	0.118284	1	two.sided	Spearman's rank correlation rho	4.56836e+06
CESC	Macrophage	-0.175335	0.00191127	0.0344029	two.sided	Spearman's rank correlation rho	5.89233e+06
CESC	NK	-0.288734	2.19328e-07	5.26388e-06	two.sided	Spearman's rank correlation rho	6.46084e+06
CESC	Neutrophil	0.157367	0.00541292	0.0866067	two.sided	Spearman's rank correlation rho	4.22439e+06
CESC	Gamma_delta	-0.148053	0.00892675	0.133901	two.sided	Spearman's rank correlation rho	5.75555e+06
CESC	CD4_T	0.0229971	0.686228	1	two.sided	Spearman's rank correlation rho	4.89803e+06
CESC	CD8_T	-0.22506	6.2153e-05	0.00124307	two.sided	Spearman's rank correlation rho	6.14162e+06
CESC	InfiltrationScore	-0.252769	6.38604e-06	0.000134107	two.sided	Spearman's rank correlation rho	6.28053e+06
CHOL	CD4_naive	0.0233314	0.89256	1	two.sided	Spearman's rank correlation rho	7588.72
CHOL	CD8_naive	0.228038	0.181013	1	two.sided	Spearman's rank correlation rho	5998.15
CHOL	Cytotoxic	0.125233	0.466764	1	two.sided	Spearman's rank correlation rho	6796.94
CHOL	Exhausted	0.151007	0.379333	1	two.sided	Spearman's rank correlation rho	6596.67
CHOL	Tr1	0.0954159	0.579882	1	two.sided	Spearman's rank correlation rho	7028.62
CHOL	nTreg	0.0920443	0.593403	1	two.sided	Spearman's rank correlation rho	7054.82
CHOL	iTreg	0.0379171	0.82622	1	two.sided	Spearman's rank correlation rho	7475.38
CHOL	Th1	0.0770963	0.654933	1	two.sided	Spearman's rank correlation rho	7170.96
CHOL	Th2	-0.25478	0.133718	1	two.sided	Spearman's rank correlation rho	9749.64
CHOL	Th17	-0.30997	0.0657989	1	two.sided	Spearman's rank correlation rho	10178.5
CHOL	Tfh	0.00270916	0.987489	1	two.sided	Spearman's rank correlation rho	7748.95
CHOL	Central_memory	0.120776	0.482892	1	two.sided	Spearman's rank correlation rho	6831.57
CHOL	Effector_memory	-0.131294	0.4453	1	two.sided	Spearman's rank correlation rho	8790.15
CHOL	NKT	0.000129418	0.999402	1	two.sided	Spearman's rank correlation rho	7768.99
CHOL	MAIT	-0.140364	0.414204	1	two.sided	Spearman's rank correlation rho	8860.63
CHOL	DC	-0.356522	0.0328153	0.754753	two.sided	Spearman's rank correlation rho	10540.2
CHOL	Bcell	0.0993949	0.564106	1	two.sided	Spearman's rank correlation rho	6997.7
CHOL	Monocyte	-0.195687	0.252712	1	two.sided	Spearman's rank correlation rho	9290.49
CHOL	Macrophage	-0.477024	0.00326502	0.0816255	two.sided	Spearman's rank correlation rho	11476.5
CHOL	NK	0.0454399	0.792432	1	two.sided	Spearman's rank correlation rho	7416.93
CHOL	Neutrophil	0.00321937	0.985133	1	two.sided	Spearman's rank correlation rho	7744.99
CHOL	Gamma_delta	0.0637477	0.711857	1	two.sided	Spearman's rank correlation rho	7274.68
CHOL	CD4_T	-0.0450712	0.79408	1	two.sided	Spearman's rank correlation rho	8120.2
CHOL	CD8_T	0.158986	0.354364	1	two.sided	Spearman's rank correlation rho	6534.68
CHOL	InfiltrationScore	-0.419359	0.0108987	0.261569	two.sided	Spearman's rank correlation rho	11028.4
COAD	CD4_naive	0.0330309	0.574004	1	two.sided	Spearman's rank correlation rho	4.01241e+06
COAD	CD8_naive	0.150365	0.0100802	0.160659	two.sided	Spearman's rank correlation rho	3.52553e+06
COAD	Cytotoxic	-0.259454	7.06628e-06	0.000169591	two.sided	Spearman's rank correlation rho	5.22606e+06
COAD	Exhausted	-0.150443	0.0100412	0.160659	two.sided	Spearman's rank correlation rho	4.77372e+06
COAD	Tr1	0.0182772	0.755795	1	two.sided	Spearman's rank correlation rho	4.07363e+06
COAD	nTreg	-0.0773197	0.187656	1	two.sided	Spearman's rank correlation rho	4.4703e+06
COAD	iTreg	-0.0296016	0.61442	1	two.sided	Spearman's rank correlation rho	4.2723e+06
COAD	Th1	-0.120439	0.0397131	0.442869	two.sided	Spearman's rank correlation rho	4.64922e+06
COAD	Th2	-0.242685	2.7644e-05	0.000635821	two.sided	Spearman's rank correlation rho	5.15648e+06
COAD	Th17	-0.122581	0.0362971	0.442869	two.sided	Spearman's rank correlation rho	4.65811e+06
COAD	Tfh	-0.149064	0.0107554	0.160659	two.sided	Spearman's rank correlation rho	4.768e+06
COAD	Central_memory	0.0226142	0.700369	1	two.sided	Spearman's rank correlation rho	4.05563e+06
COAD	Effector_memory	-0.124074	0.0340669	0.442869	two.sided	Spearman's rank correlation rho	4.66431e+06
COAD	NKT	0.0297861	0.612215	1	two.sided	Spearman's rank correlation rho	4.02587e+06
COAD	MAIT	-0.208923	0.000324992	0.00682484	two.sided	Spearman's rank correlation rho	5.01639e+06
COAD	DC	-0.172046	0.00318452	0.0573214	two.sided	Spearman's rank correlation rho	4.86337e+06
COAD	Bcell	0.118953	0.0422378	0.442869	two.sided	Spearman's rank correlation rho	3.65587e+06
COAD	Monocyte	0.0807981	0.16851	1	two.sided	Spearman's rank correlation rho	3.8142e+06
COAD	Macrophage	-0.157134	0.0071382	0.121349	two.sided	Spearman's rank correlation rho	4.80149e+06
COAD	NK	-0.301856	1.44701e-07	3.61753e-06	two.sided	Spearman's rank correlation rho	5.40201e+06
COAD	Neutrophil	0.204767	0.000429222	0.00858444	two.sided	Spearman's rank correlation rho	3.29979e+06
COAD	Gamma_delta	0.0608047	0.30042	1	two.sided	Spearman's rank correlation rho	3.89716e+06
COAD	CD4_T	0.0362921	0.536771	1	two.sided	Spearman's rank correlation rho	3.99887e+06
COAD	CD8_T	-0.203878	0.000455192	0.00864865	two.sided	Spearman's rank correlation rho	4.99545e+06
COAD	InfiltrationScore	-0.225919	9.8435e-05	0.00216556	two.sided	Spearman's rank correlation rho	5.08691e+06
DLBC	CD4_naive	0.0887642	0.548538	1	two.sided	Spearman's rank correlation rho	16788.6
DLBC	CD8_naive	0.172553	0.240879	1	two.sided	Spearman's rank correlation rho	15244.9
DLBC	Cytotoxic	-0.149945	0.309045	1	two.sided	Spearman's rank correlation rho	21186.6
DLBC	Exhausted	-0.290787	0.044954	0.494494	two.sided	Spearman's rank correlation rho	23781.5
DLBC	Tr1	0.459449	0.00101973	0.0193749	two.sided	Spearman's rank correlation rho	9959.11
DLBC	nTreg	0.488449	0.000427979	0.00898757	two.sided	Spearman's rank correlation rho	9424.82
DLBC	iTreg	0.71988	8.09579e-09	1.94299e-07	two.sided	Spearman's rank correlation rho	5160.93
DLBC	Th1	-0.254405	0.0809939	0.777469	two.sided	Spearman's rank correlation rho	23111.2
DLBC	Th2	-0.384884	0.00690921	0.110547	two.sided	Spearman's rank correlation rho	25515.1
DLBC	Th17	0.468471	0.00078472	0.0156944	two.sided	Spearman's rank correlation rho	9792.89
DLBC	Tfh	-0.0244869	0.868784	1	two.sided	Spearman's rank correlation rho	18875.1
DLBC	Central_memory	0.729173	4.16798e-09	1.04199e-07	two.sided	Spearman's rank correlation rho	4989.72
DLBC	Effector_memory	-0.34132	0.0175878	0.263818	two.sided	Spearman's rank correlation rho	24712.5
DLBC	NKT	-0.217897	0.136807	1	two.sided	Spearman's rank correlation rho	22438.5
DLBC	MAIT	-0.313464	0.0300449	0.420628	two.sided	Spearman's rank correlation rho	24199.3
DLBC	DC	-0.391	0.00599871	0.107977	two.sided	Spearman's rank correlation rho	25627.8
DLBC	Bcell	-0.215455	0.141372	1	two.sided	Spearman's rank correlation rho	22393.5
DLBC	Monocyte	-0.159844	0.277818	1	two.sided	Spearman's rank correlation rho	21369
DLBC	Macrophage	-0.257077	0.0777469	0.777469	two.sided	Spearman's rank correlation rho	23160.4
DLBC	NK	-0.535505	8.7813e-05	0.00193188	two.sided	Spearman's rank correlation rho	28290.1
DLBC	Neutrophil	0.0986971	0.504516	1	two.sided	Spearman's rank correlation rho	16605.6
DLBC	Gamma_delta	-0.300024	0.0382809	0.475691	two.sided	Spearman's rank correlation rho	23951.7
DLBC	CD4_T	0.390566	0.00605972	0.107977	two.sided	Spearman's rank correlation rho	11228.2
DLBC	CD8_T	-0.302571	0.0365917	0.475691	two.sided	Spearman's rank correlation rho	23998.6
DLBC	InfiltrationScore	-0.605292	5.17406e-06	0.000119003	two.sided	Spearman's rank correlation rho	29575.9
ESCA	CD4_naive	0.0380327	0.605303	1	two.sided	Spearman's rank correlation rho	1.04839e+06
ESCA	CD8_naive	0.293577	4.5441e-05	0.000999702	two.sided	Spearman's rank correlation rho	769885
ESCA	Cytotoxic	-0.181867	0.0127337	0.178272	two.sided	Spearman's rank correlation rho	1.28804e+06
ESCA	Exhausted	0.00497156	0.94616	1	two.sided	Spearman's rank correlation rho	1.08442e+06
ESCA	Tr1	-0.106449	0.14705	1	two.sided	Spearman's rank correlation rho	1.20585e+06
ESCA	nTreg	-0.359827	4.23652e-07	1.0168e-05	two.sided	Spearman's rank correlation rho	1.48199e+06
ESCA	iTreg	0.0579331	0.430947	1	two.sided	Spearman's rank correlation rho	1.0267e+06
ESCA	Th1	-0.0310195	0.673432	1	two.sided	Spearman's rank correlation rho	1.12364e+06
ESCA	Th2	0.0224729	0.760145	1	two.sided	Spearman's rank correlation rho	1.06534e+06
ESCA	Th17	-0.218152	0.00270521	0.0486938	two.sided	Spearman's rank correlation rho	1.32759e+06
ESCA	Tfh	-0.256535	0.000394049	0.00788098	two.sided	Spearman's rank correlation rho	1.36942e+06
ESCA	Central_memory	-0.281021	9.7819e-05	0.0020542	two.sided	Spearman's rank correlation rho	1.3961e+06
ESCA	Effector_memory	-0.0765747	0.297573	1	two.sided	Spearman's rank correlation rho	1.17329e+06
ESCA	NKT	-0.191822	0.00853847	0.128077	two.sided	Spearman's rank correlation rho	1.29889e+06
ESCA	MAIT	-0.451753	8.60249e-11	2.15062e-09	two.sided	Spearman's rank correlation rho	1.58217e+06
ESCA	DC	0.249577	0.000571681	0.0108619	two.sided	Spearman's rank correlation rho	817838
ESCA	Bcell	-0.197086	0.00685906	0.109745	two.sided	Spearman's rank correlation rho	1.30463e+06
ESCA	Monocyte	0.207386	0.00439979	0.0747964	two.sided	Spearman's rank correlation rho	863819
ESCA	Macrophage	0.125767	0.0863239	1	two.sided	Spearman's rank correlation rho	952771
ESCA	NK	-0.123169	0.093071	1	two.sided	Spearman's rank correlation rho	1.22407e+06
ESCA	Neutrophil	0.0532303	0.469344	1	two.sided	Spearman's rank correlation rho	1.03182e+06
ESCA	Gamma_delta	0.0500005	0.496766	1	two.sided	Spearman's rank correlation rho	1.03534e+06
ESCA	CD4_T	-0.296312	3.8268e-05	0.000880166	two.sided	Spearman's rank correlation rho	1.41277e+06
ESCA	CD8_T	-0.150586	0.0396702	0.515712	two.sided	Spearman's rank correlation rho	1.25395e+06
ESCA	InfiltrationScore	-0.0260581	0.723332	1	two.sided	Spearman's rank correlation rho	1.11824e+06
GBM	CD4_naive	-0.0929995	0.207999	1	two.sided	Spearman's rank correlation rho	1.15338e+06
GBM	CD8_naive	0.297402	3.9378e-05	0.000748179	two.sided	Spearman's rank correlation rho	741409
GBM	Cytotoxic	-0.15497	0.0351809	0.38699	two.sided	Spearman's rank correlation rho	1.21877e+06
GBM	Exhausted	-0.296458	4.1778e-05	0.000751997	two.sided	Spearman's rank correlation rho	1.36807e+06
GBM	Tr1	0.00308066	0.966804	1	two.sided	Spearman's rank correlation rho	1.05199e+06
GBM	nTreg	-0.0967276	0.190266	1	two.sided	Spearman's rank correlation rho	1.15731e+06
GBM	iTreg	-0.0143544	0.846233	1	two.sided	Spearman's rank correlation rho	1.07039e+06
GBM	Th1	-0.0610746	0.408892	1	two.sided	Spearman's rank correlation rho	1.11969e+06
GBM	Th2	-0.33122	4.12068e-06	9.0655e-05	two.sided	Spearman's rank correlation rho	1.40476e+06
GBM	Th17	-0.0591725	0.423665	1	two.sided	Spearman's rank correlation rho	1.11768e+06
GBM	Tfh	-0.182709	0.0128008	0.15361	two.sided	Spearman's rank correlation rho	1.24804e+06
GBM	Central_memory	0.148758	0.0432925	0.432925	two.sided	Spearman's rank correlation rho	898264
GBM	Effector_memory	-0.22693	0.0018945	0.026523	two.sided	Spearman's rank correlation rho	1.29471e+06
GBM	NKT	-0.301394	3.0597e-05	0.000611932	two.sided	Spearman's rank correlation rho	1.37328e+06
GBM	MAIT	-0.31147	1.5919e-05	0.000334292	two.sided	Spearman's rank correlation rho	1.38392e+06
GBM	DC	-0.110518	0.134234	1	two.sided	Spearman's rank correlation rho	1.17186e+06
GBM	Bcell	0.433052	7.43188e-10	1.78365e-08	two.sided	Spearman's rank correlation rho	598266
GBM	Monocyte	-0.0555593	0.452564	1	two.sided	Spearman's rank correlation rho	1.11387e+06
GBM	Macrophage	-0.45342	9.10099e-11	2.27525e-09	two.sided	Spearman's rank correlation rho	1.53371e+06
GBM	NK	-0.223372	0.00224084	0.0291309	two.sided	Spearman's rank correlation rho	1.29095e+06
GBM	Neutrophil	0.235736	0.00123674	0.0185511	two.sided	Spearman's rank correlation rho	806482
GBM	Gamma_delta	0.276229	0.000141242	0.00240112	two.sided	Spearman's rank correlation rho	763752
GBM	CD4_T	-0.0600257	0.417	1	two.sided	Spearman's rank correlation rho	1.11858e+06
GBM	CD8_T	-0.242863	0.000865618	0.0138499	two.sided	Spearman's rank correlation rho	1.31152e+06
GBM	InfiltrationScore	-0.340474	2.11605e-06	4.8669e-05	two.sided	Spearman's rank correlation rho	1.41452e+06
HNSC	CD4_naive	0.0847098	0.052178	0.41559	two.sided	Spearman's rank correlation rho	2.22005e+07
HNSC	CD8_naive	0.27936	6.93364e-11	1.5254e-09	two.sided	Spearman's rank correlation rho	1.74793e+07
HNSC	Cytotoxic	-0.274698	1.46654e-10	3.07974e-09	two.sided	Spearman's rank correlation rho	3.0918e+07
HNSC	Exhausted	-0.204661	2.2139e-06	3.5422e-05	two.sided	Spearman's rank correlation rho	2.92193e+07
HNSC	Tr1	0.132508	0.002325	0.02325	two.sided	Spearman's rank correlation rho	2.10412e+07
HNSC	nTreg	0.0201654	0.644487	1	two.sided	Spearman's rank correlation rho	2.37661e+07
HNSC	iTreg	0.0228566	0.600953	1	two.sided	Spearman's rank correlation rho	2.37008e+07
HNSC	Th1	-0.197031	5.29394e-06	7.4115e-05	two.sided	Spearman's rank correlation rho	2.90342e+07
HNSC	Th2	-0.0648042	0.137733	0.826395	two.sided	Spearman's rank correlation rho	2.5827e+07
HNSC	Th17	0.16471	0.000147918	0.00177502	two.sided	Spearman's rank correlation rho	2.02601e+07
HNSC	Tfh	-0.0983588	0.0240747	0.216673	two.sided	Spearman's rank correlation rho	2.66409e+07
HNSC	Central_memory	0.233357	6.1573e-08	1.10831e-06	two.sided	Spearman's rank correlation rho	1.85951e+07
HNSC	Effector_memory	-0.0272588	0.532759	1	two.sided	Spearman's rank correlation rho	2.49163e+07
HNSC	NKT	-0.212863	8.35403e-07	1.4202e-05	two.sided	Spearman's rank correlation rho	2.94182e+07
HNSC	MAIT	-0.322076	3.67979e-14	8.46351e-13	two.sided	Spearman's rank correlation rho	3.20672e+07
HNSC	DC	-0.199848	3.85164e-06	5.7775e-05	two.sided	Spearman's rank correlation rho	2.91025e+07
HNSC	Bcell	0.187903	1.4381e-05	0.000186959	two.sided	Spearman's rank correlation rho	1.96975e+07
HNSC	Monocyte	0.0418112	0.338535	1	two.sided	Spearman's rank correlation rho	2.3241e+07
HNSC	Macrophage	-0.26773	4.37644e-10	8.75289e-09	two.sided	Spearman's rank correlation rho	3.0749e+07
HNSC	NK	-0.332406	4.90983e-15	1.17836e-13	two.sided	Spearman's rank correlation rho	3.23177e+07
HNSC	Neutrophil	0.163968	0.000158607	0.00177502	two.sided	Spearman's rank correlation rho	2.02781e+07
HNSC	Gamma_delta	-0.0847922	0.0519488	0.41559	two.sided	Spearman's rank correlation rho	2.63118e+07
HNSC	CD4_T	0.017661	0.686126	1	two.sided	Spearman's rank correlation rho	2.38268e+07
HNSC	CD8_T	-0.250926	5.38476e-09	1.0231e-07	two.sided	Spearman's rank correlation rho	3.03414e+07
HNSC	InfiltrationScore	-0.350601	1.1687e-16	2.92175e-15	two.sided	Spearman's rank correlation rho	3.27591e+07
KICH	CD4_naive	0.141454	0.257244	1	two.sided	Spearman's rank correlation rho	41128.6
KICH	CD8_naive	0.139041	0.265534	1	two.sided	Spearman's rank correlation rho	41244.3
KICH	Cytotoxic	-0.305654	0.0125693	0.266545	two.sided	Spearman's rank correlation rho	62547.4
KICH	Exhausted	-0.171976	0.167354	1	two.sided	Spearman's rank correlation rho	56143.5
KICH	Tr1	0.12948	0.300121	1	two.sided	Spearman's rank correlation rho	41702.3
KICH	nTreg	0.103188	0.409662	1	two.sided	Spearman's rank correlation rho	42961.8
KICH	iTreg	0.00547076	0.965227	1	two.sided	Spearman's rank correlation rho	47642.9
KICH	Th1	-0.21417	0.084207	1	two.sided	Spearman's rank correlation rho	58164.8
KICH	Th2	-0.260336	0.0347621	0.590956	two.sided	Spearman's rank correlation rho	60376.4
KICH	Th17	-0.0139914	0.91122	1	two.sided	Spearman's rank correlation rho	48575.3
KICH	Tfh	-0.209722	0.0910111	1	two.sided	Spearman's rank correlation rho	57951.7
KICH	Central_memory	0.284346	0.0206738	0.413475	two.sided	Spearman's rank correlation rho	34283.4
KICH	Effector_memory	-0.275112	0.0253751	0.482126	two.sided	Spearman's rank correlation rho	61084.2
KICH	NKT	0.149915	0.229577	1	two.sided	Spearman's rank correlation rho	40723.3
KICH	MAIT	-0.30717	0.0121157	0.266545	two.sided	Spearman's rank correlation rho	62620
KICH	DC	-0.00611672	0.961124	1	two.sided	Spearman's rank correlation rho	48198
KICH	Bcell	0.348634	0.00412034	0.0988881	two.sided	Spearman's rank correlation rho	31203.7
KICH	Monocyte	0.121847	0.32975	1	two.sided	Spearman's rank correlation rho	42067.9
KICH	Macrophage	-0.0900807	0.471956	1	two.sided	Spearman's rank correlation rho	52220.3
KICH	NK	-0.420075	0.000445675	0.0111419	two.sided	Spearman's rank correlation rho	68028.7
KICH	Neutrophil	0.02762	0.825761	1	two.sided	Spearman's rank correlation rho	46581.9
KICH	Gamma_delta	-0.265328	0.0313104	0.563587	two.sided	Spearman's rank correlation rho	60615.6
KICH	CD4_T	-0.0389562	0.756141	1	two.sided	Spearman's rank correlation rho	49771.2
KICH	CD8_T	-0.320943	0.00860309	0.197871	two.sided	Spearman's rank correlation rho	63279.8
KICH	InfiltrationScore	-0.229283	0.0640448	1	two.sided	Spearman's rank correlation rho	58888.8
KIRC	CD4_naive	-0.00365936	0.932641	1	two.sided	Spearman's rank correlation rho	2.57589e+07
KIRC	CD8_naive	0.115494	0.00743731	0.0818104	two.sided	Spearman's rank correlation rho	2.27009e+07
KIRC	Cytotoxic	-0.0584618	0.17654	1	two.sided	Spearman's rank correlation rho	2.71654e+07
KIRC	Exhausted	-0.0544737	0.207977	1	two.sided	Spearman's rank correlation rho	2.70631e+07
KIRC	Tr1	0.186565	1.3773e-05	0.000289236	two.sided	Spearman's rank correlation rho	2.08768e+07
KIRC	nTreg	0.214104	5.63181e-07	1.2953e-05	two.sided	Spearman's rank correlation rho	2.017e+07
KIRC	iTreg	0.39182	4.10902e-21	1.02726e-19	two.sided	Spearman's rank correlation rho	1.56089e+07
KIRC	Th1	0.0805268	0.0624615	0.47972	two.sided	Spearman's rank correlation rho	2.35983e+07
KIRC	Th2	-0.157351	0.000254942	0.00407908	two.sided	Spearman's rank correlation rho	2.97034e+07
KIRC	Th17	-0.159147	0.000216	0.00382947	two.sided	Spearman's rank correlation rho	2.97495e+07
KIRC	Tfh	-0.0456909	0.291013	1	two.sided	Spearman's rank correlation rho	2.68377e+07
KIRC	Central_memory	0.129714	0.00262286	0.03672	two.sided	Spearman's rank correlation rho	2.23359e+07
KIRC	Effector_memory	-0.0964635	0.0255299	0.229769	two.sided	Spearman's rank correlation rho	2.81408e+07
KIRC	NKT	0.100996	0.0193479	0.193479	two.sided	Spearman's rank correlation rho	2.30729e+07
KIRC	MAIT	-0.151561	0.000429844	0.00644766	two.sided	Spearman's rank correlation rho	2.95548e+07
KIRC	DC	-0.165995	0.000112969	0.00214641	two.sided	Spearman's rank correlation rho	2.99253e+07
KIRC	Bcell	0.123145	0.00430052	0.0559067	two.sided	Spearman's rank correlation rho	2.25045e+07
KIRC	Monocyte	0.117128	0.0066332	0.0795984	two.sided	Spearman's rank correlation rho	2.26589e+07
KIRC	Macrophage	-0.0535984	0.215387	1	two.sided	Spearman's rank correlation rho	2.70406e+07
KIRC	NK	-0.187416	1.256e-05	0.000276321	two.sided	Spearman's rank correlation rho	3.04751e+07
KIRC	Neutrophil	-0.0433725	0.316212	1	two.sided	Spearman's rank correlation rho	2.67782e+07
KIRC	Gamma_delta	-0.159311	0.000212748	0.00382947	two.sided	Spearman's rank correlation rho	2.97537e+07
KIRC	CD4_T	0.344267	2.32794e-16	5.58706e-15	two.sided	Spearman's rank correlation rho	1.68294e+07
KIRC	CD8_T	-0.185116	1.61e-05	0.000322009	two.sided	Spearman's rank correlation rho	3.0416e+07
KIRC	InfiltrationScore	-0.0813043	0.059965	0.47972	two.sided	Spearman's rank correlation rho	2.77517e+07
KIRP	CD4_naive	0.224546	0.000105843	0.00158764	two.sided	Spearman's rank correlation rho	3.25089e+06
KIRP	CD8_naive	0.244254	2.3653e-05	0.000424344	two.sided	Spearman's rank correlation rho	3.16827e+06
KIRP	Cytotoxic	-0.283065	8.40648e-07	1.6813e-05	two.sided	Spearman's rank correlation rho	5.37892e+06
KIRP	Exhausted	-0.325748	1.1396e-08	2.50711e-07	two.sided	Spearman's rank correlation rho	5.55786e+06
KIRP	Tr1	-0.0552686	0.345822	0.691645	two.sided	Spearman's rank correlation rho	4.42394e+06
KIRP	nTreg	0.201706	0.000513412	0.00667436	two.sided	Spearman's rank correlation rho	3.34664e+06
KIRP	iTreg	0.166585	0.00424596	0.0382136	two.sided	Spearman's rank correlation rho	3.49388e+06
KIRP	Th1	-0.200619	0.00055121	0.00667436	two.sided	Spearman's rank correlation rho	5.03329e+06
KIRP	Th2	-0.145355	0.0127497	0.101998	two.sided	Spearman's rank correlation rho	4.80161e+06
KIRP	Th17	0.204913	0.000415438	0.00581613	two.sided	Spearman's rank correlation rho	3.3332e+06
KIRP	Tfh	-0.127148	0.0295584	0.206909	two.sided	Spearman's rank correlation rho	4.72528e+06
KIRP	Central_memory	0.126413	0.0305192	0.206909	two.sided	Spearman's rank correlation rho	3.66229e+06
KIRP	Effector_memory	-0.100114	0.0871456	0.348582	two.sided	Spearman's rank correlation rho	4.61195e+06
KIRP	NKT	-0.0843601	0.149752	0.449256	two.sided	Spearman's rank correlation rho	4.5459e+06
KIRP	MAIT	-0.256302	8.87701e-06	0.000168663	two.sided	Spearman's rank correlation rho	5.26672e+06
KIRP	DC	-0.338581	2.72492e-09	6.26732e-08	two.sided	Spearman's rank correlation rho	5.61166e+06
KIRP	Bcell	0.171465	0.00323688	0.0323688	two.sided	Spearman's rank correlation rho	3.47342e+06
KIRP	Monocyte	0.0388317	0.507907	0.691645	two.sided	Spearman's rank correlation rho	4.02945e+06
KIRP	Macrophage	-0.414623	1.33408e-13	3.3352e-12	two.sided	Spearman's rank correlation rho	5.93045e+06
KIRP	NK	-0.285493	6.70297e-07	1.4076e-05	two.sided	Spearman's rank correlation rho	5.3891e+06
KIRP	Neutrophil	0.198111	0.000648492	0.00713341	two.sided	Spearman's rank correlation rho	3.36172e+06
KIRP	Gamma_delta	-0.117197	0.0450237	0.225118	two.sided	Spearman's rank correlation rho	4.68356e+06
KIRP	CD4_T	0.244296	2.3575e-05	0.000424344	two.sided	Spearman's rank correlation rho	3.1681e+06
KIRP	CD8_T	-0.226084	9.4594e-05	0.00151351	two.sided	Spearman's rank correlation rho	5.14004e+06
KIRP	InfiltrationScore	-0.344336	1.40359e-09	3.36861e-08	two.sided	Spearman's rank correlation rho	5.63579e+06
LAML	CD4_naive	0.0044812	0.953339	1	two.sided	Spearman's rank correlation rho	859057
LAML	CD8_naive	0.168798	0.026415	0.343395	two.sided	Spearman's rank correlation rho	717264
LAML	Cytotoxic	-0.183615	0.0155989	0.218385	two.sided	Spearman's rank correlation rho	1.02137e+06
LAML	Exhausted	-0.205916	0.00656851	0.105096	two.sided	Spearman's rank correlation rho	1.04061e+06
LAML	Tr1	0.0913896	0.231762	1	two.sided	Spearman's rank correlation rho	784062
LAML	nTreg	0.304523	4.6309e-05	0.000926175	two.sided	Spearman's rank correlation rho	600144
LAML	iTreg	0.188699	0.0129067	0.193601	two.sided	Spearman's rank correlation rho	700091
LAML	Th1	0.0302383	0.692895	1	two.sided	Spearman's rank correlation rho	836831
LAML	Th2	0.251357	0.000850435	0.0144574	two.sided	Spearman's rank correlation rho	646022
LAML	Th17	0.167988	0.0271581	0.343395	two.sided	Spearman's rank correlation rho	717963
LAML	Tfh	-0.0518489	0.498103	1	two.sided	Spearman's rank correlation rho	907666
LAML	Central_memory	0.549186	5.12936e-15	1.28234e-13	two.sided	Spearman's rank correlation rho	389018
LAML	Effector_memory	0.14496	0.0570548	0.627602	two.sided	Spearman's rank correlation rho	737835
LAML	NKT	-0.502663	1.82677e-12	4.38426e-11	two.sided	Spearman's rank correlation rho	1.29668e+06
LAML	MAIT	0.0447738	0.558594	1	two.sided	Spearman's rank correlation rho	824288
LAML	DC	-0.0681995	0.372629	1	two.sided	Spearman's rank correlation rho	921775
LAML	Bcell	0.301864	5.4329e-05	0.00103225	two.sided	Spearman's rank correlation rho	602438
LAML	Monocyte	-0.442181	1.12402e-09	2.58525e-08	two.sided	Spearman's rank correlation rho	1.24449e+06
LAML	Macrophage	-0.426938	4.69554e-09	1.03302e-07	two.sided	Spearman's rank correlation rho	1.23134e+06
LAML	NK	0.0834922	0.274783	1	two.sided	Spearman's rank correlation rho	790877
LAML	Neutrophil	-0.267315	0.000377391	0.00679303	two.sided	Spearman's rank correlation rho	1.0936e+06
LAML	Gamma_delta	0.122254	0.109077	0.981696	two.sided	Spearman's rank correlation rho	757428
LAML	CD4_T	0.136215	0.0739419	0.739419	two.sided	Spearman's rank correlation rho	745381
LAML	CD8_T	0.111375	0.14461	1	two.sided	Spearman's rank correlation rho	766815
LAML	InfiltrationScore	-0.401898	4.23695e-08	8.89759e-07	two.sided	Spearman's rank correlation rho	1.20973e+06
LGG	CD4_naive	-0.001925	0.963167	1	two.sided	Spearman's rank correlation rho	3.22453e+07
LGG	CD8_naive	-0.0615731	0.13927	0.696349	two.sided	Spearman's rank correlation rho	3.4165e+07
LGG	Cytotoxic	-0.304601	7.10763e-14	1.42153e-12	two.sided	Spearman's rank correlation rho	4.19864e+07
LGG	Exhausted	-0.290566	1.0419e-12	1.87542e-11	two.sided	Spearman's rank correlation rho	4.15347e+07
LGG	Tr1	-0.0323544	0.43753	1	two.sided	Spearman's rank correlation rho	3.32246e+07
LGG	nTreg	0.175471	2.2111e-05	0.000331663	two.sided	Spearman's rank correlation rho	2.65361e+07
LGG	iTreg	0.132931	0.00135921	0.0163105	two.sided	Spearman's rank correlation rho	2.79052e+07
LGG	Th1	-0.120095	0.00383401	0.0383401	two.sided	Spearman's rank correlation rho	3.60484e+07
LGG	Th2	-0.173341	2.7879e-05	0.000390305	two.sided	Spearman's rank correlation rho	3.7762e+07
LGG	Th17	0.0338782	0.416243	1	two.sided	Spearman's rank correlation rho	3.1093e+07
LGG	Tfh	0.0831702	0.0456426	0.319498	two.sided	Spearman's rank correlation rho	2.95066e+07
LGG	Central_memory	0.130423	0.00167669	0.0184436	two.sided	Spearman's rank correlation rho	2.79859e+07
LGG	Effector_memory	-0.116173	0.00516713	0.0465042	two.sided	Spearman's rank correlation rho	3.59222e+07
LGG	NKT	-0.148321	0.000346283	0.00450167	two.sided	Spearman's rank correlation rho	3.69568e+07
LGG	MAIT	-0.375048	9.60149e-21	2.30436e-19	two.sided	Spearman's rank correlation rho	4.42536e+07
LGG	DC	0.106642	0.0102993	0.0823948	two.sided	Spearman's rank correlation rho	2.87512e+07
LGG	Bcell	0.442314	4.38807e-29	1.09702e-27	two.sided	Spearman's rank correlation rho	1.79482e+07
LGG	Monocyte	0.27597	1.45868e-11	2.47975e-10	two.sided	Spearman's rank correlation rho	2.33017e+07
LGG	Macrophage	-0.0722316	0.0827279	0.496368	two.sided	Spearman's rank correlation rho	3.4508e+07
LGG	NK	-0.321044	2.53072e-15	5.56758e-14	two.sided	Spearman's rank correlation rho	4.25156e+07
LGG	Neutrophil	0.301058	1.41951e-13	2.69707e-12	two.sided	Spearman's rank correlation rho	2.24943e+07
LGG	Gamma_delta	0.191547	3.51563e-06	5.625e-05	two.sided	Spearman's rank correlation rho	2.60187e+07
LGG	CD4_T	-0.33991	4.24737e-17	9.76894e-16	two.sided	Spearman's rank correlation rho	4.31228e+07
LGG	CD8_T	-0.318359	4.42504e-15	9.29259e-14	two.sided	Spearman's rank correlation rho	4.24292e+07
LGG	InfiltrationScore	-0.0443677	0.286927	1	two.sided	Spearman's rank correlation rho	3.36112e+07
LIHC	CD4_naive	0.10137	0.0477184	0.524902	two.sided	Spearman's rank correlation rho	8.34866e+06
LIHC	CD8_naive	0.174442	0.000615811	0.00862136	two.sided	Spearman's rank correlation rho	7.66979e+06
LIHC	Cytotoxic	-0.206816	4.6402e-05	0.000788827	two.sided	Spearman's rank correlation rho	1.12118e+07
LIHC	Exhausted	0.0563505	0.271932	1	two.sided	Spearman's rank correlation rho	8.76691e+06
LIHC	Tr1	0.0616228	0.229518	1	two.sided	Spearman's rank correlation rho	8.71793e+06
LIHC	nTreg	0.297759	2.92534e-09	6.14321e-08	two.sided	Spearman's rank correlation rho	6.52413e+06
LIHC	iTreg	0.289914	7.82511e-09	1.56502e-07	two.sided	Spearman's rank correlation rho	6.597e+06
LIHC	Th1	0.00066899	0.989602	1	two.sided	Spearman's rank correlation rho	9.28422e+06
LIHC	Th2	-0.180517	0.000391438	0.00587156	two.sided	Spearman's rank correlation rho	1.09675e+07
LIHC	Th17	-0.145755	0.00430801	0.0560042	two.sided	Spearman's rank correlation rho	1.06446e+07
LIHC	Tfh	-0.10017	0.0504282	0.524902	two.sided	Spearman's rank correlation rho	1.02211e+07
LIHC	Central_memory	0.203346	6.2483e-05	0.000999734	two.sided	Spearman's rank correlation rho	7.40126e+06
LIHC	Effector_memory	-0.072083	0.159706	1	two.sided	Spearman's rank correlation rho	9.96011e+06
LIHC	NKT	-0.0208845	0.684088	1	two.sided	Spearman's rank correlation rho	9.48446e+06
LIHC	MAIT	-0.454549	7.1099e-21	1.77748e-19	two.sided	Spearman's rank correlation rho	1.35134e+07
LIHC	DC	0.0425472	0.406975	1	two.sided	Spearman's rank correlation rho	8.89515e+06
LIHC	Bcell	0.38572	5.3351e-15	1.28042e-13	two.sided	Spearman's rank correlation rho	5.70692e+06
LIHC	Monocyte	-0.239872	2.11294e-06	4.0146e-05	two.sided	Spearman's rank correlation rho	1.15189e+07
LIHC	Macrophage	-0.342	6.38941e-12	1.46956e-10	two.sided	Spearman's rank correlation rho	1.24678e+07
LIHC	NK	-0.314838	3.09259e-10	6.8037e-09	two.sided	Spearman's rank correlation rho	1.22154e+07
LIHC	Neutrophil	0.00346287	0.946216	1	two.sided	Spearman's rank correlation rho	9.25826e+06
LIHC	Gamma_delta	-0.0336551	0.511944	1	two.sided	Spearman's rank correlation rho	9.6031e+06
LIHC	CD4_T	0.14177	0.0055064	0.0660768	two.sided	Spearman's rank correlation rho	7.97333e+06
LIHC	CD8_T	-0.00660574	0.897606	1	two.sided	Spearman's rank correlation rho	9.3518e+06
LIHC	InfiltrationScore	-0.23835	2.46136e-06	4.4304e-05	two.sided	Spearman's rank correlation rho	1.15048e+07
LUAD	CD4_naive	0.0610221	0.164284	0.985705	two.sided	Spearman's rank correlation rho	2.21317e+07
LUAD	CD8_naive	0.0738368	0.0922576	0.645803	two.sided	Spearman's rank correlation rho	2.18297e+07
LUAD	Cytotoxic	0.0249599	0.569736	1	two.sided	Spearman's rank correlation rho	2.29817e+07
LUAD	Exhausted	0.129475	0.00306937	0.0306937	two.sided	Spearman's rank correlation rho	2.05183e+07
LUAD	Tr1	0.0151898	0.729417	1	two.sided	Spearman's rank correlation rho	2.3212e+07
LUAD	nTreg	0.281779	5.77456e-11	1.38589e-09	two.sided	Spearman's rank correlation rho	1.69285e+07
LUAD	iTreg	0.185176	2.1054e-05	0.000315807	two.sided	Spearman's rank correlation rho	1.92054e+07
LUAD	Th1	0.234706	5.95043e-08	1.13058e-06	two.sided	Spearman's rank correlation rho	1.8038e+07
LUAD	Th2	-0.227114	1.60443e-07	2.72753e-06	two.sided	Spearman's rank correlation rho	2.89231e+07
LUAD	Th17	-0.156978	0.000322134	0.00418774	two.sided	Spearman's rank correlation rho	2.727e+07
LUAD	Tfh	-0.269764	3.87229e-10	8.90626e-09	two.sided	Spearman's rank correlation rho	2.99284e+07
LUAD	Central_memory	0.0441148	0.314892	0.985705	two.sided	Spearman's rank correlation rho	2.25303e+07
LUAD	Effector_memory	0.170538	9.1551e-05	0.00128172	two.sided	Spearman's rank correlation rho	1.95504e+07
LUAD	NKT	-0.24569	1.33255e-08	2.66509e-07	two.sided	Spearman's rank correlation rho	2.9361e+07
LUAD	MAIT	-0.419146	1.39426e-23	3.48565e-22	two.sided	Spearman's rank correlation rho	3.34493e+07
LUAD	DC	-0.222318	2.95014e-07	4.72023e-06	two.sided	Spearman's rank correlation rho	2.88101e+07
LUAD	Bcell	0.0572636	0.191893	0.985705	two.sided	Spearman's rank correlation rho	2.22203e+07
LUAD	Monocyte	0.0845702	0.0537096	0.429677	two.sided	Spearman's rank correlation rho	2.15767e+07
LUAD	Macrophage	-0.147126	0.000755799	0.00906959	two.sided	Spearman's rank correlation rho	2.70378e+07
LUAD	NK	-0.145916	0.000836287	0.00919916	two.sided	Spearman's rank correlation rho	2.70093e+07
LUAD	Neutrophil	0.231837	8.69157e-08	1.56448e-06	two.sided	Spearman's rank correlation rho	1.81056e+07
LUAD	Gamma_delta	-0.093886	0.0321473	0.289326	two.sided	Spearman's rank correlation rho	2.57829e+07
LUAD	CD4_T	-0.264019	9.31004e-10	1.95511e-08	two.sided	Spearman's rank correlation rho	2.9793e+07
LUAD	CD8_T	-0.0559657	0.202177	0.985705	two.sided	Spearman's rank correlation rho	2.48892e+07
LUAD	InfiltrationScore	-0.265694	7.22405e-10	1.58929e-08	two.sided	Spearman's rank correlation rho	2.98325e+07
LUSC	CD4_naive	0.0393637	0.378328	1	two.sided	Spearman's rank correlation rho	2.03756e+07
LUSC	CD8_naive	0.302792	3.98969e-12	8.37835e-11	two.sided	Spearman's rank correlation rho	1.47881e+07
LUSC	Cytotoxic	-0.202335	4.78498e-06	6.699e-05	two.sided	Spearman's rank correlation rho	2.55021e+07
LUSC	Exhausted	-0.132859	0.00283065	0.0367984	two.sided	Spearman's rank correlation rho	2.40285e+07
LUSC	Tr1	-0.10741	0.0159552	0.143597	two.sided	Spearman's rank correlation rho	2.34887e+07
LUSC	nTreg	0.11619	0.00910102	0.0910102	two.sided	Spearman's rank correlation rho	1.8746e+07
LUSC	iTreg	0.0177608	0.691092	1	two.sided	Spearman's rank correlation rho	2.08338e+07
LUSC	Th1	-0.000628879	0.988775	1	two.sided	Spearman's rank correlation rho	2.12238e+07
LUSC	Th2	0.20655	2.99191e-06	4.4879e-05	two.sided	Spearman's rank correlation rho	1.68295e+07
LUSC	Th17	-0.126406	0.00452081	0.0542497	two.sided	Spearman's rank correlation rho	2.38916e+07
LUSC	Tfh	-0.216521	9.47432e-07	1.5159e-05	two.sided	Spearman's rank correlation rho	2.5803e+07
LUSC	Central_memory	-0.123311	0.00561828	0.0618011	two.sided	Spearman's rank correlation rho	2.3826e+07
LUSC	Effector_memory	0.291717	2.52473e-11	4.79699e-10	two.sided	Spearman's rank correlation rho	1.5023e+07
LUSC	NKT	-0.318689	2.45351e-13	5.39771e-12	two.sided	Spearman's rank correlation rho	2.79701e+07
LUSC	MAIT	-0.324403	8.6402e-14	1.98725e-12	two.sided	Spearman's rank correlation rho	2.80912e+07
LUSC	DC	-0.233487	1.17767e-07	2.00205e-06	two.sided	Spearman's rank correlation rho	2.61629e+07
LUSC	Bcell	0.0486729	0.275912	1	two.sided	Spearman's rank correlation rho	2.01781e+07
LUSC	Monocyte	-0.076804	0.0852889	0.682311	two.sided	Spearman's rank correlation rho	2.28396e+07
LUSC	Macrophage	-0.361989	5.09877e-17	1.22371e-15	two.sided	Spearman's rank correlation rho	2.88885e+07
LUSC	NK	-0.292397	2.25962e-11	4.51923e-10	two.sided	Spearman's rank correlation rho	2.74124e+07
LUSC	Neutrophil	0.265719	1.41475e-09	2.54654e-08	two.sided	Spearman's rank correlation rho	1.55745e+07
LUSC	Gamma_delta	-0.0341655	0.444529	1	two.sided	Spearman's rank correlation rho	2.19352e+07
LUSC	CD4_T	-0.0434558	0.330729	1	two.sided	Spearman's rank correlation rho	2.21322e+07
LUSC	CD8_T	-0.0352581	0.430091	1	two.sided	Spearman's rank correlation rho	2.19583e+07
LUSC	InfiltrationScore	-0.375668	2.63755e-18	6.59388e-17	two.sided	Spearman's rank correlation rho	2.91786e+07
MESO	CD4_naive	0.0519024	0.633054	1	two.sided	Spearman's rank correlation rho	104040
MESO	CD8_naive	0.329156	0.00185202	0.0388925	two.sided	Spearman's rank correlation rho	73615.7
MESO	Cytotoxic	-0.441177	1.8936e-05	0.000435538	two.sided	Spearman's rank correlation rho	158149
MESO	Exhausted	-0.109664	0.311952	1	two.sided	Spearman's rank correlation rho	121770
MESO	Tr1	0.0642959	0.554084	1	two.sided	Spearman's rank correlation rho	102680
MESO	nTreg	0.309298	0.00355625	0.071125	two.sided	Spearman's rank correlation rho	75794.8
MESO	iTreg	0.491929	1.30519e-06	3.263e-05	two.sided	Spearman's rank correlation rho	55753.7
MESO	Th1	-0.117635	0.277866	1	two.sided	Spearman's rank correlation rho	122645
MESO	Th2	-0.104487	0.335481	1	two.sided	Spearman's rank correlation rho	121202
MESO	Th17	-0.219187	0.0413754	0.703382	two.sided	Spearman's rank correlation rho	133789
MESO	Tfh	-0.132411	0.22149	1	two.sided	Spearman's rank correlation rho	124266
MESO	Central_memory	0.20591	0.0556996	0.889144	two.sided	Spearman's rank correlation rho	87140.3
MESO	Effector_memory	-0.286357	0.00716907	0.136212	two.sided	Spearman's rank correlation rho	141160
MESO	NKT	0.201914	0.0607304	0.889144	two.sided	Spearman's rank correlation rho	87578.8
MESO	MAIT	-0.0917418	0.398045	1	two.sided	Spearman's rank correlation rho	119803
MESO	DC	-0.012615	0.907678	1	two.sided	Spearman's rank correlation rho	111120
MESO	Bcell	0.0323635	0.766025	1	two.sided	Spearman's rank correlation rho	106185
MESO	Monocyte	0.0414705	0.702921	1	two.sided	Spearman's rank correlation rho	105185
MESO	Macrophage	-0.284382	0.00759562	0.136721	two.sided	Spearman's rank correlation rho	140943
MESO	NK	-0.448836	1.2991e-05	0.000311793	two.sided	Spearman's rank correlation rho	158989
MESO	Neutrophil	0.0581756	0.59249	1	two.sided	Spearman's rank correlation rho	103352
MESO	Gamma_delta	-0.206015	0.0555715	0.889144	two.sided	Spearman's rank correlation rho	132343
MESO	CD4_T	-0.0386966	0.721953	1	two.sided	Spearman's rank correlation rho	113982
MESO	CD8_T	-0.129024	0.233639	1	two.sided	Spearman's rank correlation rho	123895
MESO	InfiltrationScore	-0.379514	0.000288635	0.00634996	two.sided	Spearman's rank correlation rho	151382
OV	CD4_naive	0.187166	0.00081139	0.0105481	two.sided	Spearman's rank correlation rho	4.31543e+06
OV	CD8_naive	0.449434	3.63725e-17	9.09314e-16	two.sided	Spearman's rank correlation rho	2.92302e+06
OV	Cytotoxic	-0.271854	8.92583e-07	1.6066e-05	two.sided	Spearman's rank correlation rho	6.75242e+06
OV	Exhausted	-0.290382	1.41314e-07	2.82629e-06	two.sided	Spearman's rank correlation rho	6.85079e+06
OV	Tr1	0.199518	0.000351183	0.00561893	two.sided	Spearman's rank correlation rho	4.24985e+06
OV	nTreg	-0.0701461	0.212942	0.851767	two.sided	Spearman's rank correlation rho	5.68153e+06
OV	iTreg	-0.109274	0.0519305	0.363513	two.sided	Spearman's rank correlation rho	5.88927e+06
OV	Th1	-0.192059	0.000585865	0.00878798	two.sided	Spearman's rank correlation rho	6.32878e+06
OV	Th2	-0.104051	0.064273	0.385638	two.sided	Spearman's rank correlation rho	5.86153e+06
OV	Th17	0.0658539	0.24235	0.851767	two.sided	Spearman's rank correlation rho	4.95949e+06
OV	Tfh	-0.325535	2.92884e-09	6.73633e-08	two.sided	Spearman's rank correlation rho	7.03742e+06
OV	Central_memory	-0.152547	0.00650388	0.0715427	two.sided	Spearman's rank correlation rho	6.119e+06
OV	Effector_memory	-0.213665	0.000126317	0.00214739	two.sided	Spearman's rank correlation rho	6.44349e+06
OV	NKT	-0.147104	0.00871458	0.0871458	two.sided	Spearman's rank correlation rho	6.09011e+06
OV	MAIT	-0.307278	2.33692e-08	4.90752e-07	two.sided	Spearman's rank correlation rho	6.94049e+06
OV	DC	-0.0959259	0.0881758	0.440879	two.sided	Spearman's rank correlation rho	5.8184e+06
OV	Bcell	0.112954	0.0444751	0.3558	two.sided	Spearman's rank correlation rho	4.70943e+06
OV	Monocyte	0.0349111	0.535714	1	two.sided	Spearman's rank correlation rho	5.12377e+06
OV	Macrophage	-0.33697	7.41936e-10	1.78065e-08	two.sided	Spearman's rank correlation rho	7.09813e+06
OV	NK	-0.159449	0.00442824	0.0531389	two.sided	Spearman's rank correlation rho	6.15565e+06
OV	Neutrophil	0.3134	1.18284e-08	2.60225e-07	two.sided	Spearman's rank correlation rho	3.64524e+06
OV	Gamma_delta	-0.280238	3.94146e-07	7.48877e-06	two.sided	Spearman's rank correlation rho	6.79693e+06
OV	CD4_T	0.0348091	0.536906	1	two.sided	Spearman's rank correlation rho	5.12431e+06
OV	CD8_T	-0.128282	0.0223465	0.201119	two.sided	Spearman's rank correlation rho	5.99018e+06
OV	InfiltrationScore	-0.189466	0.000696918	0.00975685	two.sided	Spearman's rank correlation rho	6.31501e+06
PAAD	CD4_naive	0.0815248	0.275263	1	two.sided	Spearman's rank correlation rho	907692
PAAD	CD8_naive	0.157633	0.0340637	0.647211	two.sided	Spearman's rank correlation rho	832477
PAAD	Cytotoxic	0.00769399	0.918125	1	two.sided	Spearman's rank correlation rho	980656
PAAD	Exhausted	0.046693	0.532511	1	two.sided	Spearman's rank correlation rho	942115
PAAD	Tr1	0.24801	0.000761925	0.0167623	two.sided	Spearman's rank correlation rho	743161
PAAD	nTreg	0.166321	0.0252392	0.504784	two.sided	Spearman's rank correlation rho	823892
PAAD	iTreg	0.271382	0.000219563	0.00526951	two.sided	Spearman's rank correlation rho	720064
PAAD	Th1	0.0663413	0.374904	1	two.sided	Spearman's rank correlation rho	922698
PAAD	Th2	-0.060956	0.414983	1	two.sided	Spearman's rank correlation rho	1.0485e+06
PAAD	Th17	-0.121372	0.103608	1	two.sided	Spearman's rank correlation rho	1.10821e+06
PAAD	Tfh	0.00398693	0.957519	1	two.sided	Spearman's rank correlation rho	984320
PAAD	Central_memory	0.35046	1.32093e-06	3.3023e-05	two.sided	Spearman's rank correlation rho	641914
PAAD	Effector_memory	-0.0335579	0.653812	1	two.sided	Spearman's rank correlation rho	1.02142e+06
PAAD	NKT	-0.260683	0.000393645	0.00905383	two.sided	Spearman's rank correlation rho	1.24588e+06
PAAD	MAIT	-0.209667	0.00461427	0.0968996	two.sided	Spearman's rank correlation rho	1.19547e+06
PAAD	DC	0.029364	0.694763	1	two.sided	Spearman's rank correlation rho	959241
PAAD	Bcell	-0.0207643	0.781435	1	two.sided	Spearman's rank correlation rho	1.00878e+06
PAAD	Monocyte	0.133396	0.0734152	1	two.sided	Spearman's rank correlation rho	856430
PAAD	Macrophage	-0.00555144	0.940875	1	two.sided	Spearman's rank correlation rho	993746
PAAD	NK	-0.13583	0.0682724	1	two.sided	Spearman's rank correlation rho	1.1225e+06
PAAD	Neutrophil	-0.0494112	0.508896	1	two.sided	Spearman's rank correlation rho	1.03709e+06
PAAD	Gamma_delta	-0.154628	0.0376719	0.678094	two.sided	Spearman's rank correlation rho	1.14107e+06
PAAD	CD4_T	-0.0306225	0.682374	1	two.sided	Spearman's rank correlation rho	1.01852e+06
PAAD	CD8_T	-0.117692	0.114588	1	two.sided	Spearman's rank correlation rho	1.10457e+06
PAAD	InfiltrationScore	-0.0965993	0.195792	1	two.sided	Spearman's rank correlation rho	1.08373e+06
PCPG	CD4_naive	0.154766	0.0303164	0.272848	two.sided	Spearman's rank correlation rho	1.06068e+06
PCPG	CD8_naive	0.355295	3.22125e-07	6.76463e-06	two.sided	Spearman's rank correlation rho	809034
PCPG	Cytotoxic	-0.279236	7.3881e-05	0.00118209	two.sided	Spearman's rank correlation rho	1.6053e+06
PCPG	Exhausted	-0.308747	1.0684e-05	0.000199898	two.sided	Spearman's rank correlation rho	1.64233e+06
PCPG	Tr1	-0.067169	0.349578	1	two.sided	Spearman's rank correlation rho	1.33918e+06
PCPG	nTreg	-0.103575	0.148552	0.742758	two.sided	Spearman's rank correlation rho	1.38487e+06
PCPG	iTreg	-0.215131	0.00246088	0.0319915	two.sided	Spearman's rank correlation rho	1.52486e+06
PCPG	Th1	-0.356983	2.80604e-07	6.17328e-06	two.sided	Spearman's rank correlation rho	1.70286e+06
PCPG	Th2	-0.340053	1.08041e-06	2.1608e-05	two.sided	Spearman's rank correlation rho	1.68162e+06
PCPG	Th17	0.124138	0.0830011	0.498006	two.sided	Spearman's rank correlation rho	1.09911e+06
PCPG	Tfh	-0.30561	1.3255e-05	0.00022534	two.sided	Spearman's rank correlation rho	1.6384e+06
PCPG	Central_memory	0.0415722	0.562901	1	two.sided	Spearman's rank correlation rho	1.20272e+06
PCPG	Effector_memory	-0.211203	0.0029633	0.0355596	two.sided	Spearman's rank correlation rho	1.51993e+06
PCPG	NKT	0.0352234	0.624045	1	two.sided	Spearman's rank correlation rho	1.21069e+06
PCPG	MAIT	-0.149594	0.0363748	0.290998	two.sided	Spearman's rank correlation rho	1.44261e+06
PCPG	DC	-0.262797	0.000198245	0.00277543	two.sided	Spearman's rank correlation rho	1.58467e+06
PCPG	Bcell	0.141815	0.0473964	0.331775	two.sided	Spearman's rank correlation rho	1.07693e+06
PCPG	Monocyte	0.0994491	0.165496	0.742758	two.sided	Spearman's rank correlation rho	1.13009e+06
PCPG	Macrophage	-0.360632	2.07671e-07	4.77642e-06	two.sided	Spearman's rank correlation rho	1.70744e+06
PCPG	NK	-0.308968	1.0521e-05	0.000199898	two.sided	Spearman's rank correlation rho	1.64261e+06
PCPG	Neutrophil	0.38342	2.90596e-08	6.97429e-07	two.sided	Spearman's rank correlation rho	773740
PCPG	Gamma_delta	-0.162506	0.0228654	0.228654	two.sided	Spearman's rank correlation rho	1.45882e+06
PCPG	CD4_T	-0.268383	0.00014276	0.0021414	two.sided	Spearman's rank correlation rho	1.59168e+06
PCPG	CD8_T	-0.169958	0.0172401	0.189641	two.sided	Spearman's rank correlation rho	1.46817e+06
PCPG	InfiltrationScore	-0.415392	1.41217e-09	3.53041e-08	two.sided	Spearman's rank correlation rho	1.77616e+06
PRAD	CD4_naive	0.210227	2.11472e-06	3.1721e-05	two.sided	Spearman's rank correlation rho	1.64535e+07
PRAD	CD8_naive	0.106395	0.0173193	0.138554	two.sided	Spearman's rank correlation rho	1.86167e+07
PRAD	Cytotoxic	-0.201934	5.33823e-06	7.4735e-05	two.sided	Spearman's rank correlation rho	2.50402e+07
PRAD	Exhausted	-0.261186	3.04977e-09	5.79456e-08	two.sided	Spearman's rank correlation rho	2.62746e+07
PRAD	Tr1	0.014822	0.740933	1	two.sided	Spearman's rank correlation rho	2.05245e+07
PRAD	nTreg	0.482897	1.42505e-30	3.42012e-29	two.sided	Spearman's rank correlation rho	1.07729e+07
PRAD	iTreg	0.335315	1.32672e-14	2.91879e-13	two.sided	Spearman's rank correlation rho	1.38476e+07
PRAD	Th1	0.00845743	0.850372	1	two.sided	Spearman's rank correlation rho	2.06571e+07
PRAD	Th2	-0.293135	2.29798e-11	4.82576e-10	two.sided	Spearman's rank correlation rho	2.69402e+07
PRAD	Th17	0.0845496	0.0588598	0.412019	two.sided	Spearman's rank correlation rho	1.90718e+07
PRAD	Tfh	-0.118066	0.00822507	0.0740257	two.sided	Spearman's rank correlation rho	2.3293e+07
PRAD	Central_memory	0.291517	2.98887e-11	5.97775e-10	two.sided	Spearman's rank correlation rho	1.476e+07
PRAD	Effector_memory	-0.0303416	0.498458	1	two.sided	Spearman's rank correlation rho	2.14654e+07
PRAD	NKT	-0.507996	3.68628e-34	9.2157e-33	two.sided	Spearman's rank correlation rho	3.14165e+07
PRAD	MAIT	-0.248874	1.70012e-08	3.06022e-07	two.sided	Spearman's rank correlation rho	2.60181e+07
PRAD	DC	0.185899	2.8776e-05	0.000316539	two.sided	Spearman's rank correlation rho	1.69604e+07
PRAD	Bcell	0.166814	0.000178937	0.00178937	two.sided	Spearman's rank correlation rho	1.7358e+07
PRAD	Monocyte	0.235218	1.03017e-07	1.75129e-06	two.sided	Spearman's rank correlation rho	1.59329e+07
PRAD	Macrophage	0.068847	0.124186	0.745119	two.sided	Spearman's rank correlation rho	1.93989e+07
PRAD	NK	-0.403762	4.99165e-21	1.14808e-19	two.sided	Spearman's rank correlation rho	2.92449e+07
PRAD	Neutrophil	0.227424	2.74551e-07	4.39282e-06	two.sided	Spearman's rank correlation rho	1.60953e+07
PRAD	Gamma_delta	-0.18846	2.2192e-05	0.0002663	two.sided	Spearman's rank correlation rho	2.47595e+07
PRAD	CD4_T	-0.0512794	0.252406	1	two.sided	Spearman's rank correlation rho	2.19016e+07
PRAD	CD8_T	-0.201115	5.83719e-06	7.5884e-05	two.sided	Spearman's rank correlation rho	2.50231e+07
PRAD	InfiltrationScore	-0.0526506	0.239926	1	two.sided	Spearman's rank correlation rho	2.19301e+07
READ	CD4_naive	0.0656118	0.52314	1	two.sided	Spearman's rank correlation rho	142117
READ	CD8_naive	-0.00225597	0.982503	1	two.sided	Spearman's rank correlation rho	152439
READ	Cytotoxic	-0.0476718	0.64287	1	two.sided	Spearman's rank correlation rho	159347
READ	Exhausted	-0.0376818	0.714036	1	two.sided	Spearman's rank correlation rho	157827
READ	Tr1	0.115799	0.258683	1	two.sided	Spearman's rank correlation rho	134483
READ	nTreg	0.176711	0.083363	1	two.sided	Spearman's rank correlation rho	125219
READ	iTreg	0.149897	0.142792	1	two.sided	Spearman's rank correlation rho	129297
READ	Th1	0.175563	0.0854202	1	two.sided	Spearman's rank correlation rho	125394
READ	Th2	-0.0923306	0.368394	1	two.sided	Spearman's rank correlation rho	166139
READ	Th17	-0.121821	0.234567	1	two.sided	Spearman's rank correlation rho	170624
READ	Tfh	-0.105627	0.30315	1	two.sided	Spearman's rank correlation rho	168161
READ	Central_memory	0.0765236	0.456276	1	two.sided	Spearman's rank correlation rho	140457
READ	Effector_memory	-0.00640734	0.950334	1	two.sided	Spearman's rank correlation rho	153071
READ	NKT	-0.0691441	0.500967	1	two.sided	Spearman's rank correlation rho	162613
READ	MAIT	0.0389203	0.705063	1	two.sided	Spearman's rank correlation rho	146176
READ	DC	-0.00215666	0.983273	1	two.sided	Spearman's rank correlation rho	152424
READ	Bcell	-0.0122578	0.905145	1	two.sided	Spearman's rank correlation rho	153960
READ	Monocyte	0.135369	0.186154	1	two.sided	Spearman's rank correlation rho	131507
READ	Macrophage	-0.0962948	0.348099	1	two.sided	Spearman's rank correlation rho	166742
READ	NK	-0.250428	0.0133604	0.33401	two.sided	Spearman's rank correlation rho	190185
READ	Neutrophil	0.135891	0.184446	1	two.sided	Spearman's rank correlation rho	131427
READ	Gamma_delta	-0.0789581	0.442031	1	two.sided	Spearman's rank correlation rho	164105
READ	CD4_T	-0.115754	0.258872	1	two.sided	Spearman's rank correlation rho	169702
READ	CD8_T	-0.141233	0.167625	1	two.sided	Spearman's rank correlation rho	173577
READ	InfiltrationScore	-0.140527	0.169781	1	two.sided	Spearman's rank correlation rho	173470
SARC	CD4_naive	0.125091	0.0396066	0.238005	two.sided	Spearman's rank correlation rho	2.90211e+06
SARC	CD8_naive	0.441395	2.38421e-14	5.48369e-13	two.sided	Spearman's rank correlation rho	1.85291e+06
SARC	Cytotoxic	-0.388725	3.30485e-11	6.6097e-10	two.sided	Spearman's rank correlation rho	4.60646e+06
SARC	Exhausted	-0.232314	0.000113559	0.00181694	two.sided	Spearman's rank correlation rho	4.08763e+06
SARC	Tr1	0.215165	0.000360318	0.00487265	two.sided	Spearman's rank correlation rho	2.60333e+06
SARC	nTreg	0.141009	0.020223	0.182007	two.sided	Spearman's rank correlation rho	2.84931e+06
SARC	iTreg	0.059163	0.3319	0.663799	two.sided	Spearman's rank correlation rho	3.12079e+06
SARC	Th1	-0.33767	1.18831e-08	2.13896e-07	two.sided	Spearman's rank correlation rho	4.43711e+06
SARC	Th2	-0.105587	0.0827403	0.413702	two.sided	Spearman's rank correlation rho	3.66728e+06
SARC	Th17	0.104227	0.0867995	0.413702	two.sided	Spearman's rank correlation rho	2.97132e+06
SARC	Tfh	-0.437446	4.28881e-14	9.43539e-13	two.sided	Spearman's rank correlation rho	4.76807e+06
SARC	Central_memory	-0.101306	0.0960575	0.413702	two.sided	Spearman's rank correlation rho	3.65307e+06
SARC	Effector_memory	-0.197603	0.00107464	0.0128956	two.sided	Spearman's rank correlation rho	3.9725e+06
SARC	NKT	-0.365686	5.3499e-10	1.01648e-08	two.sided	Spearman's rank correlation rho	4.53003e+06
SARC	MAIT	-0.173287	0.00422108	0.0422108	two.sided	Spearman's rank correlation rho	3.89184e+06
SARC	DC	-0.222113	0.000228084	0.00342126	two.sided	Spearman's rank correlation rho	4.0538e+06
SARC	Bcell	0.00612472	0.920058	0.920058	two.sided	Spearman's rank correlation rho	3.29672e+06
SARC	Monocyte	0.132056	0.0297506	0.238005	two.sided	Spearman's rank correlation rho	2.879e+06
SARC	Macrophage	-0.295913	7.03625e-07	1.1962e-05	two.sided	Spearman's rank correlation rho	4.2986e+06
SARC	NK	-0.490064	8.88029e-18	2.22007e-16	two.sided	Spearman's rank correlation rho	4.9426e+06
SARC	Neutrophil	0.392625	2.0182e-11	4.23823e-10	two.sided	Spearman's rank correlation rho	2.01469e+06
SARC	Gamma_delta	-0.184452	0.00229892	0.0252881	two.sided	Spearman's rank correlation rho	3.92887e+06
SARC	CD4_T	-0.129167	0.0335501	0.238005	two.sided	Spearman's rank correlation rho	3.74549e+06
SARC	CD8_T	-0.215699	0.000348046	0.00487265	two.sided	Spearman's rank correlation rho	4.03252e+06
SARC	InfiltrationScore	-0.458346	1.75588e-15	4.2141e-14	two.sided	Spearman's rank correlation rho	4.83739e+06
SKCM	CD4_naive	0.118642	0.00934916	0.102841	two.sided	Spearman's rank correlation rho	1.61438e+07
SKCM	CD8_naive	0.176661	0.000101526	0.00162442	two.sided	Spearman's rank correlation rho	1.50811e+07
SKCM	Cytotoxic	-0.187551	3.616e-05	0.000687046	two.sided	Spearman's rank correlation rho	2.17523e+07
SKCM	Exhausted	-0.195371	1.66e-05	0.000332002	two.sided	Spearman's rank correlation rho	2.18956e+07
SKCM	Tr1	0.0945578	0.0385716	0.385716	two.sided	Spearman's rank correlation rho	1.65849e+07
SKCM	nTreg	0.183191	5.5063e-05	0.000991135	two.sided	Spearman's rank correlation rho	1.49615e+07
SKCM	iTreg	0.222021	9.20822e-07	2.0258e-05	two.sided	Spearman's rank correlation rho	1.42502e+07
SKCM	Th1	-0.0581976	0.203562	1	two.sided	Spearman's rank correlation rho	1.9383e+07
SKCM	Th2	-0.0850473	0.0629055	0.566149	two.sided	Spearman's rank correlation rho	1.98748e+07
SKCM	Th17	-0.0111795	0.807197	1	two.sided	Spearman's rank correlation rho	1.85217e+07
SKCM	Tfh	-0.159939	0.000441525	0.00618135	two.sided	Spearman's rank correlation rho	2.12466e+07
SKCM	Central_memory	0.122368	0.00733519	0.0880223	two.sided	Spearman's rank correlation rho	1.60756e+07
SKCM	Effector_memory	0.00762458	0.867812	1	two.sided	Spearman's rank correlation rho	1.81773e+07
SKCM	NKT	-0.0329283	0.472152	1	two.sided	Spearman's rank correlation rho	1.89201e+07
SKCM	MAIT	-0.0665821	0.145662	1	two.sided	Spearman's rank correlation rho	1.95365e+07
SKCM	DC	-0.160877	0.000408066	0.00612098	two.sided	Spearman's rank correlation rho	2.12637e+07
SKCM	Bcell	0.0122442	0.789248	1	two.sided	Spearman's rank correlation rho	1.80927e+07
SKCM	Monocyte	0.177848	9.0979e-05	0.00154664	two.sided	Spearman's rank correlation rho	1.50593e+07
SKCM	Macrophage	-0.0541466	0.236878	1	two.sided	Spearman's rank correlation rho	1.93088e+07
SKCM	NK	-0.23433	2.13075e-07	4.90073e-06	two.sided	Spearman's rank correlation rho	2.26092e+07
SKCM	Neutrophil	0.123932	0.00661215	0.085958	two.sided	Spearman's rank correlation rho	1.60469e+07
SKCM	Gamma_delta	-0.314967	1.71658e-12	4.29144e-11	two.sided	Spearman's rank correlation rho	2.40862e+07
SKCM	CD4_T	-0.016183	0.723878	1	two.sided	Spearman's rank correlation rho	1.86134e+07
SKCM	CD8_T	-0.239971	1.05972e-07	2.54332e-06	two.sided	Spearman's rank correlation rho	2.27125e+07
SKCM	InfiltrationScore	-0.206027	5.46229e-06	0.000114708	two.sided	Spearman's rank correlation rho	2.20907e+07
STAD	CD4_naive	-0.0488467	0.320869	1	two.sided	Spearman's rank correlation rho	1.2494e+07
STAD	CD8_naive	0.147208	0.00264538	0.0502623	two.sided	Spearman's rank correlation rho	1.01586e+07
STAD	Cytotoxic	-0.0236589	0.630814	1	two.sided	Spearman's rank correlation rho	1.2194e+07
STAD	Exhausted	0.154561	0.0015877	0.0332095	two.sided	Spearman's rank correlation rho	1.0071e+07
STAD	Tr1	0.0122614	0.80333	1	two.sided	Spearman's rank correlation rho	1.17661e+07
STAD	nTreg	0.0674229	0.170398	1	two.sided	Spearman's rank correlation rho	1.1109e+07
STAD	iTreg	0.154617	0.00158141	0.0332095	two.sided	Spearman's rank correlation rho	1.00703e+07
STAD	Th1	0.218002	7.40673e-06	0.000170355	two.sided	Spearman's rank correlation rho	9.31529e+06
STAD	Th2	-0.0939672	0.0557841	0.613625	two.sided	Spearman's rank correlation rho	1.30315e+07
STAD	Th17	-0.175961	0.000315868	0.00694909	two.sided	Spearman's rank correlation rho	1.40082e+07
STAD	Tfh	-0.118875	0.0153947	0.23092	two.sided	Spearman's rank correlation rho	1.33282e+07
STAD	Central_memory	0.0430305	0.381923	1	two.sided	Spearman's rank correlation rho	1.13996e+07
STAD	Effector_memory	0.115387	0.0187043	0.243156	two.sided	Spearman's rank correlation rho	1.05377e+07
STAD	NKT	-0.344312	5.40196e-13	1.35049e-11	two.sided	Spearman's rank correlation rho	1.60137e+07
STAD	MAIT	-0.236795	1.06679e-06	2.5603e-05	two.sided	Spearman's rank correlation rho	1.47329e+07
STAD	DC	-0.0665847	0.175786	1	two.sided	Spearman's rank correlation rho	1.27053e+07
STAD	Bcell	-0.0558436	0.256343	1	two.sided	Spearman's rank correlation rho	1.25774e+07
STAD	Monocyte	0.110371	0.0245432	0.294519	two.sided	Spearman's rank correlation rho	1.05974e+07
STAD	Macrophage	-0.121043	0.0136069	0.217711	two.sided	Spearman's rank correlation rho	1.3354e+07
STAD	NK	-0.124048	0.0114319	0.194343	two.sided	Spearman's rank correlation rho	1.33898e+07
STAD	Neutrophil	0.116854	0.0172431	0.241404	two.sided	Spearman's rank correlation rho	1.05202e+07
STAD	Gamma_delta	-0.0712513	0.147348	1	two.sided	Spearman's rank correlation rho	1.27609e+07
STAD	CD4_T	-0.0669091	0.173686	1	two.sided	Spearman's rank correlation rho	1.27092e+07
STAD	CD8_T	-0.0381911	0.43778	1	two.sided	Spearman's rank correlation rho	1.23671e+07
STAD	InfiltrationScore	-0.140681	0.0040849	0.0735282	two.sided	Spearman's rank correlation rho	1.3588e+07
TGCT	CD4_naive	0.111592	0.14984	1	two.sided	Spearman's rank correlation rho	702059
TGCT	CD8_naive	0.231349	0.00255052	0.0306062	two.sided	Spearman's rank correlation rho	607422
TGCT	Cytotoxic	-0.070914	0.361012	1	two.sided	Spearman's rank correlation rho	846283
TGCT	Exhausted	-0.153386	0.0471413	0.424272	two.sided	Spearman's rank correlation rho	911456
TGCT	Tr1	0.186458	0.0155209	0.155209	two.sided	Spearman's rank correlation rho	642897
TGCT	nTreg	0.321095	2.1985e-05	0.000461682	two.sided	Spearman's rank correlation rho	536501
TGCT	iTreg	0.414723	2.28313e-08	5.2512e-07	two.sided	Spearman's rank correlation rho	462512
TGCT	Th1	0.216198	0.0048824	0.0537064	two.sided	Spearman's rank correlation rho	619395
TGCT	Th2	-0.115223	0.136943	1	two.sided	Spearman's rank correlation rho	881298
TGCT	Th17	-0.247133	0.00123989	0.0173585	two.sided	Spearman's rank correlation rho	985540
TGCT	Tfh	-0.293007	0.000116015	0.00208827	two.sided	Spearman's rank correlation rho	1.02179e+06
TGCT	Central_memory	0.0858192	0.268692	1	two.sided	Spearman's rank correlation rho	722426
TGCT	Effector_memory	0.319079	2.4913e-05	0.000498255	two.sided	Spearman's rank correlation rho	538094
TGCT	NKT	-0.341425	5.92107e-06	0.000130263	two.sided	Spearman's rank correlation rho	1.06005e+06
TGCT	MAIT	-0.510696	1.5232e-12	3.80799e-11	two.sided	Spearman's rank correlation rho	1.19382e+06
TGCT	DC	-0.306273	5.4006e-05	0.00102612	two.sided	Spearman's rank correlation rho	1.03227e+06
TGCT	Bcell	0.0123136	0.874128	1	two.sided	Spearman's rank correlation rho	780513
TGCT	Monocyte	-0.10763	0.164936	1	two.sided	Spearman's rank correlation rho	875298
TGCT	Macrophage	-0.273169	0.000340162	0.00578275	two.sided	Spearman's rank correlation rho	1.00611e+06
TGCT	NK	-0.252731	0.000949327	0.0142399	two.sided	Spearman's rank correlation rho	989963
TGCT	Neutrophil	0.238965	0.00181135	0.0235475	two.sided	Spearman's rank correlation rho	601403
TGCT	Gamma_delta	0.0441565	0.569806	1	two.sided	Spearman's rank correlation rho	755350
TGCT	CD4_T	-0.072713	0.348927	1	two.sided	Spearman's rank correlation rho	847705
TGCT	CD8_T	-0.257437	0.000754929	0.0120789	two.sided	Spearman's rank correlation rho	993682
TGCT	InfiltrationScore	-0.474374	8.26475e-11	1.98354e-09	two.sided	Spearman's rank correlation rho	1.16512e+06
THCA	CD4_naive	-0.0193927	0.656306	1	two.sided	Spearman's rank correlation rho	2.5151e+07
THCA	CD8_naive	0.0249323	0.567203	1	two.sided	Spearman's rank correlation rho	2.40574e+07
THCA	Cytotoxic	-0.149047	0.000583449	0.00991864	two.sided	Spearman's rank correlation rho	2.83499e+07
THCA	Exhausted	-0.17824	3.7417e-05	0.000785756	two.sided	Spearman's rank correlation rho	2.90702e+07
THCA	Tr1	0.0310566	0.47598	1	two.sided	Spearman's rank correlation rho	2.39063e+07
THCA	nTreg	0.115958	0.00759091	0.117272	two.sided	Spearman's rank correlation rho	2.18116e+07
THCA	iTreg	0.101761	0.0192296	0.211526	two.sided	Spearman's rank correlation rho	2.21619e+07
THCA	Th1	-0.116465	0.0073295	0.117272	two.sided	Spearman's rank correlation rho	2.75461e+07
THCA	Th2	-0.203016	2.5085e-06	6.0204e-05	two.sided	Spearman's rank correlation rho	2.96815e+07
THCA	Th17	0.171619	7.2673e-05	0.00145345	two.sided	Spearman's rank correlation rho	2.04383e+07
THCA	Tfh	-0.108959	0.0121557	0.170179	two.sided	Spearman's rank correlation rho	2.73609e+07
THCA	Central_memory	0.167462	0.000108887	0.00206885	two.sided	Spearman's rank correlation rho	2.05408e+07
THCA	Effector_memory	-0.10574	0.014971	0.179651	two.sided	Spearman's rank correlation rho	2.72814e+07
THCA	NKT	-0.0481116	0.269338	1	two.sided	Spearman's rank correlation rho	2.58596e+07
THCA	MAIT	-0.0451924	0.299504	1	two.sided	Spearman's rank correlation rho	2.57876e+07
THCA	DC	-0.0234506	0.590465	1	two.sided	Spearman's rank correlation rho	2.52511e+07
THCA	Bcell	-0.055111	0.205686	1	two.sided	Spearman's rank correlation rho	2.60323e+07
THCA	Monocyte	0.0509523	0.242045	1	two.sided	Spearman's rank correlation rho	2.34154e+07
THCA	Macrophage	-0.107774	0.0131324	0.170721	two.sided	Spearman's rank correlation rho	2.73316e+07
THCA	NK	-0.264081	6.85746e-10	1.71437e-08	two.sided	Spearman's rank correlation rho	3.11881e+07
THCA	Neutrophil	0.0928204	0.0328076	0.328076	two.sided	Spearman's rank correlation rho	2.23824e+07
THCA	Gamma_delta	-0.152762	0.000421998	0.00759597	two.sided	Spearman's rank correlation rho	2.84416e+07
THCA	CD4_T	0.0833738	0.0553143	0.497829	two.sided	Spearman's rank correlation rho	2.26155e+07
THCA	CD8_T	-0.185495	1.758e-05	0.000386758	two.sided	Spearman's rank correlation rho	2.92492e+07
THCA	InfiltrationScore	-0.199472	3.77241e-06	8.6765e-05	two.sided	Spearman's rank correlation rho	2.9594e+07
THYM	CD4_naive	0.355424	6.7878e-05	0.00122181	two.sided	Spearman's rank correlation rho	185625
THYM	CD8_naive	0.450285	2.46728e-07	5.18128e-06	two.sided	Spearman's rank correlation rho	158307
THYM	Cytotoxic	-0.633216	8.47346e-15	2.03363e-13	two.sided	Spearman's rank correlation rho	470334
THYM	Exhausted	-0.323065	0.000319484	0.00447278	two.sided	Spearman's rank correlation rho	381016
THYM	Tr1	0.326508	0.000273112	0.00409668	two.sided	Spearman's rank correlation rho	193952
THYM	nTreg	0.160085	0.0807124	0.726411	two.sided	Spearman's rank correlation rho	241879
THYM	iTreg	0.328322	0.000251264	0.00402022	two.sided	Spearman's rank correlation rho	193430
THYM	Th1	-0.407414	3.86955e-06	7.3521e-05	two.sided	Spearman's rank correlation rho	405307
THYM	Th2	-0.0919095	0.318088	0.77411	two.sided	Spearman's rank correlation rho	314448
THYM	Th17	0.146153	0.111198	0.77411	two.sided	Spearman's rank correlation rho	245891
THYM	Tfh	-0.1464	0.110587	0.77411	two.sided	Spearman's rank correlation rho	330140
THYM	Central_memory	0.530687	4.5294e-10	9.96468e-09	two.sided	Spearman's rank correlation rho	135153
THYM	Effector_memory	-0.104713	0.255036	0.77411	two.sided	Spearman's rank correlation rho	318135
THYM	NKT	-0.078527	0.393918	0.77411	two.sided	Spearman's rank correlation rho	310594
THYM	MAIT	-0.554447	5.0287e-11	1.1566e-09	two.sided	Spearman's rank correlation rho	447650
THYM	DC	0.188919	0.0387824	0.426606	two.sided	Spearman's rank correlation rho	233575
THYM	Bcell	-0.157331	0.0861364	0.726411	two.sided	Spearman's rank correlation rho	333288
THYM	Monocyte	-0.14463	0.115013	0.77411	two.sided	Spearman's rank correlation rho	329630
THYM	Macrophage	-0.294294	0.00110376	0.0132451	two.sided	Spearman's rank correlation rho	372731
THYM	NK	-0.314633	0.000465473	0.00605115	two.sided	Spearman's rank correlation rho	378588
THYM	Neutrophil	0.178719	0.0508156	0.508156	two.sided	Spearman's rank correlation rho	236512
THYM	Gamma_delta	-0.699994	5.79912e-19	1.44978e-17	two.sided	Spearman's rank correlation rho	489564
THYM	CD4_T	0.449709	2.56687e-07	5.18128e-06	two.sided	Spearman's rank correlation rho	158473
THYM	CD8_T	-0.124889	0.174116	0.77411	two.sided	Spearman's rank correlation rho	323945
THYM	InfiltrationScore	-0.337404	0.000164218	0.0027917	two.sided	Spearman's rank correlation rho	385146
UCEC	CD4_naive	0.0133809	0.85969	1	two.sided	Spearman's rank correlation rho	911810
UCEC	CD8_naive	0.359841	8.68768e-07	2.085e-05	two.sided	Spearman's rank correlation rho	591619
UCEC	Cytotoxic	-0.328612	7.98578e-06	0.000159716	two.sided	Spearman's rank correlation rho	1.22787e+06
UCEC	Exhausted	-0.334114	5.49614e-06	0.000115419	two.sided	Spearman's rank correlation rho	1.23296e+06
UCEC	Tr1	0.00245258	0.974154	1	two.sided	Spearman's rank correlation rho	921909
UCEC	nTreg	0.106998	0.156336	1	two.sided	Spearman's rank correlation rho	825291
UCEC	iTreg	0.135102	0.0729877	0.729877	two.sided	Spearman's rank correlation rho	799318
UCEC	Th1	-0.226032	0.00248551	0.0397682	two.sided	Spearman's rank correlation rho	1.13307e+06
UCEC	Th2	0.0959683	0.203848	1	two.sided	Spearman's rank correlation rho	835484
UCEC	Th17	-0.0120167	0.87387	1	two.sided	Spearman's rank correlation rho	935282
UCEC	Tfh	-0.296491	6.1473e-05	0.00116798	two.sided	Spearman's rank correlation rho	1.19819e+06
UCEC	Central_memory	0.194203	0.0095947	0.134326	two.sided	Spearman's rank correlation rho	744698
UCEC	Effector_memory	-0.152226	0.0431046	0.484379	two.sided	Spearman's rank correlation rho	1.06486e+06
UCEC	NKT	-0.175282	0.0196192	0.25505	two.sided	Spearman's rank correlation rho	1.08617e+06
UCEC	MAIT	-0.207073	0.00568454	0.0852681	two.sided	Spearman's rank correlation rho	1.11555e+06
UCEC	DC	-0.0445795	0.555739	1	two.sided	Spearman's rank correlation rho	965375
UCEC	Bcell	0.061229	0.418177	1	two.sided	Spearman's rank correlation rho	867590
UCEC	Monocyte	0.0747963	0.32245	1	two.sided	Spearman's rank correlation rho	855051
UCEC	Macrophage	-0.256952	0.000555509	0.00999915	two.sided	Spearman's rank correlation rho	1.16164e+06
UCEC	NK	-0.416424	8.16965e-09	2.04241e-07	two.sided	Spearman's rank correlation rho	1.30902e+06
UCEC	Neutrophil	0.25403	0.000645241	0.0109691	two.sided	Spearman's rank correlation rho	689407
UCEC	Gamma_delta	-0.154256	0.0403649	0.484379	two.sided	Spearman's rank correlation rho	1.06674e+06
UCEC	CD4_T	-0.125728	0.0954212	0.858791	two.sided	Spearman's rank correlation rho	1.04037e+06
UCEC	CD8_T	-0.336324	4.72076e-06	0.000103857	two.sided	Spearman's rank correlation rho	1.235e+06
UCEC	InfiltrationScore	-0.340509	3.52772e-06	8.1138e-05	two.sided	Spearman's rank correlation rho	1.23887e+06
UCS	CD4_naive	-0.0974697	0.470727	1	two.sided	Spearman's rank correlation rho	33863.5
UCS	CD8_naive	0.345268	0.00852858	0.213214	two.sided	Spearman's rank correlation rho	20202.4
UCS	Cytotoxic	-0.178995	0.182785	1	two.sided	Spearman's rank correlation rho	36379.1
UCS	Exhausted	-0.295308	0.025739	0.6083	two.sided	Spearman's rank correlation rho	39968
UCS	Tr1	-0.0577613	0.669537	1	two.sided	Spearman's rank correlation rho	32638.3
UCS	nTreg	0.0913734	0.499049	1	two.sided	Spearman's rank correlation rho	28036.6
UCS	iTreg	0.110981	0.41115	1	two.sided	Spearman's rank correlation rho	27431.6
UCS	Th1	-0.161954	0.228742	1	two.sided	Spearman's rank correlation rho	35853.3
UCS	Th2	-0.0733154	0.587828	1	two.sided	Spearman's rank correlation rho	33118.2
UCS	Th17	-0.0747103	0.580724	1	two.sided	Spearman's rank correlation rho	33161.3
UCS	Tfh	-0.172228	0.200165	1	two.sided	Spearman's rank correlation rho	36170.3
UCS	Central_memory	-0.0922925	0.494723	1	two.sided	Spearman's rank correlation rho	33703.8
UCS	Effector_memory	-0.211821	0.113697	1	two.sided	Spearman's rank correlation rho	37392
UCS	NKT	0.121243	0.36897	1	two.sided	Spearman's rank correlation rho	27114.9
UCS	MAIT	-0.182072	0.175253	1	two.sided	Spearman's rank correlation rho	36474
UCS	DC	-0.156549	0.244862	1	two.sided	Spearman's rank correlation rho	35686.5
UCS	Bcell	0.0017183	0.989879	1	two.sided	Spearman's rank correlation rho	30803
UCS	Monocyte	-0.068201	0.614201	1	two.sided	Spearman's rank correlation rho	32960.4
UCS	Macrophage	-0.255814	0.0547754	1	two.sided	Spearman's rank correlation rho	38749.4
UCS	NK	-0.154873	0.250012	1	two.sided	Spearman's rank correlation rho	35634.8
UCS	Neutrophil	0.128818	0.339581	1	two.sided	Spearman's rank correlation rho	26881.2
UCS	Gamma_delta	-0.249664	0.0610769	1	two.sided	Spearman's rank correlation rho	38559.6
UCS	CD4_T	0.162318	0.227685	1	two.sided	Spearman's rank correlation rho	25847.5
UCS	CD8_T	-0.256685	0.0539264	1	two.sided	Spearman's rank correlation rho	38776.3
UCS	InfiltrationScore	-0.296062	0.0253458	0.6083	two.sided	Spearman's rank correlation rho	39991.3
UVM	CD4_naive	0.403114	0.000209368	0.0046061	two.sided	Spearman's rank correlation rho	50926.3
UVM	CD8_naive	0.145736	0.197091	1	two.sided	Spearman's rank correlation rho	72885.8
UVM	Cytotoxic	-0.286195	0.0100649	0.169224	two.sided	Spearman's rank correlation rho	109738
UVM	Exhausted	-0.315638	0.00434427	0.0781969	two.sided	Spearman's rank correlation rho	112250
UVM	Tr1	-0.16323	0.147975	1	two.sided	Spearman's rank correlation rho	99246.8
UVM	nTreg	0.092838	0.412746	1	two.sided	Spearman's rank correlation rho	77399.1
UVM	iTreg	0.0696114	0.5395	1	two.sided	Spearman's rank correlation rho	79380.8
UVM	Th1	-0.102858	0.363918	1	two.sided	Spearman's rank correlation rho	94095.9
UVM	Th2	-0.242321	0.0303369	0.39438	two.sided	Spearman's rank correlation rho	105995
UVM	Th17	0.286602	0.00995433	0.169224	two.sided	Spearman's rank correlation rho	60867.1
UVM	Tfh	-0.0811201	0.474411	1	two.sided	Spearman's rank correlation rho	92241.2
UVM	Central_memory	0.121366	0.283533	1	two.sided	Spearman's rank correlation rho	74965
UVM	Effector_memory	0.130124	0.249962	1	two.sided	Spearman's rank correlation rho	74217.9
UVM	NKT	-0.0633297	0.576787	1	two.sided	Spearman's rank correlation rho	90723.3
UVM	MAIT	-0.255676	0.0220773	0.33116	two.sided	Spearman's rank correlation rho	107134
UVM	DC	-0.400631	0.00023099	0.00485079	two.sided	Spearman's rank correlation rho	119502
UVM	Bcell	-0.016073	0.887469	1	two.sided	Spearman's rank correlation rho	86691.3
UVM	Monocyte	0.0803597	0.478577	1	two.sided	Spearman's rank correlation rho	78463.7
UVM	Macrophage	-0.387889	0.000377915	0.0075583	two.sided	Spearman's rank correlation rho	118415
UVM	NK	-0.410992	0.000152509	0.0035077	two.sided	Spearman's rank correlation rho	120386
UVM	Neutrophil	0.249437	0.02566	0.35924	two.sided	Spearman's rank correlation rho	64038
UVM	Gamma_delta	-0.462582	1.5599e-05	0.000374372	two.sided	Spearman's rank correlation rho	124787
UVM	CD4_T	0.178604	0.11294	1	two.sided	Spearman's rank correlation rho	70081.5
UVM	CD8_T	-0.327793	0.00299549	0.0569142	two.sided	Spearman's rank correlation rho	113287
UVM	InfiltrationScore	-0.473523	9.15716e-06	0.000228929	two.sided	Spearman's rank correlation rho	125721
