# Supplementary material for: SUMOylation involved in malignant progression of multiple tumors and SENP5 may improve the chemotherapy sensitivity of hypoxic tumors
Source: Front Pharmacol. 2025 Nov 5;16:1648271. doi: 10.3389/fphar.2025.1648271 (PMC12626937; doi:10.3389/fphar.2025.1648271)
Supplement: Supplementary file 1 [file DataSheet1.zip › Tables/Table6.xlsx]

## Sheet: SheetName
Table6-The relationship between gene expression of key city members in the SUMOylation pathway and the survival of cancer patients
cancertype	symbol	sur_type	hr_categorical(H/L)	coxp_categorical	logrankp	higher_risk_of_death	entrez
ACC	SENP1	OS	2.29327	0.0340056	0.0293778	Higher expr.	0
ACC	SENP1	PFS	1.87293	0.0442803	0.0411038	Higher expr.	0
ACC	SENP2	OS	0.981189	0.960027	0.960068	Lower expr.	0
ACC	SENP2	PFS	1.1455	0.657088	0.65346	Higher expr.	0
ACC	SENP3	OS	1.38543	0.391275	0.38906	Higher expr.	0
ACC	SENP3	PFS	2.03534	0.024087	0.0212838	Higher expr.	0
ACC	SENP5	OS	0.443282	0.0400683	0.0351489	Lower expr.	0
ACC	SENP5	PFS	0.5485	0.0552659	0.0522377	Lower expr.	0
ACC	SENP6	OS	0.882796	0.742856	0.744585	Lower expr.	0
ACC	SENP6	PFS	0.81278	0.498277	0.49716	Lower expr.	0
ACC	SENP7	OS	0.417573	0.0372034	0.0317133	Lower expr.	0
ACC	SENP7	PFS	0.651092	0.169955	0.167027	Lower expr.	0
ACC	SUMO1	OS	3.63899	0.00313142	0.0015768	Higher expr.	0
ACC	SUMO1	PFS	3.06166	0.000797166	0.000421536	Higher expr.	0
ACC	SUMO2	OS	1.29318	0.498316	0.495227	Higher expr.	0
ACC	SUMO2	PFS	0.984655	0.95972	0.960076	Lower expr.	0
ACC	SUMO3	OS	1.64119	0.197075	0.193522	Higher expr.	0
ACC	SUMO3	PFS	2.34174	0.00737802	0.00584452	Higher expr.	0
ACC	UBC9	OS	0.393145	0.0215475	0.0172351	Lower expr.	0
ACC	UBC9	PFS	0.343768	0.000963981	0.000555703	Lower expr.	0
BLCA	SENP1	OS	0.849339	0.278438	0.277831	Lower expr.	0
BLCA	SENP1	PFS	0.951167	0.705708	0.704914	Lower expr.	0
BLCA	SENP2	OS	1.16754	0.302586	0.302037	Higher expr.	0
BLCA	SENP2	PFS	1.17071	0.23413	0.233216	Higher expr.	0
BLCA	SENP3	OS	1.50962	0.00656065	0.00618536	Higher expr.	0
BLCA	SENP3	PFS	1.27053	0.0717812	0.0712731	Higher expr.	0
BLCA	SENP5	OS	0.850747	0.281793	0.281178	Lower expr.	0
BLCA	SENP5	PFS	1.03156	0.814596	0.814312	Higher expr.	0
BLCA	SENP6	OS	0.981566	0.901288	0.901102	Lower expr.	0
BLCA	SENP6	PFS	0.979843	0.877673	0.876927	Lower expr.	0
BLCA	SENP7	OS	0.889701	0.437454	0.436931	Lower expr.	0
BLCA	SENP7	PFS	0.915621	0.505724	0.505531	Lower expr.	0
BLCA	SUMO1	OS	0.998158	0.990207	0.990343	Lower expr.	0
BLCA	SUMO1	PFS	0.961779	0.768622	0.768677	Lower expr.	0
BLCA	SUMO2	OS	0.728477	0.0368003	0.0359813	Lower expr.	0
BLCA	SUMO2	PFS	0.716166	0.0128152	0.0124285	Lower expr.	0
BLCA	SUMO3	OS	1.31737	0.0685758	0.0678115	Higher expr.	0
BLCA	SUMO3	PFS	1.30118	0.0486981	0.0479132	Higher expr.	0
BLCA	UBC9	OS	0.790926	0.119281	0.11853	Lower expr.	0
BLCA	UBC9	PFS	0.762156	0.0410935	0.0404054	Lower expr.	0
BRCA	SENP1	OS	1.03492	0.831535	0.832976	Higher expr.	0
BRCA	SENP1	PFS	1.03469	0.806534	0.807809	Higher expr.	0
BRCA	SENP2	OS	0.990198	0.95154	0.951379	Lower expr.	0
BRCA	SENP2	PFS	1.03961	0.780576	0.780627	Higher expr.	0
BRCA	SENP3	OS	0.868858	0.384919	0.385392	Lower expr.	0
BRCA	SENP3	PFS	0.882543	0.370053	0.370826	Lower expr.	0
BRCA	SENP5	OS	1.33331	0.0765812	0.0756308	Higher expr.	0
BRCA	SENP5	PFS	1.20932	0.172677	0.172194	Higher expr.	0
BRCA	SENP6	OS	1.13745	0.427751	0.427743	Higher expr.	0
BRCA	SENP6	PFS	1.09498	0.516035	0.516157	Higher expr.	0
BRCA	SENP7	OS	1.02301	0.888347	0.889792	Higher expr.	0
BRCA	SENP7	PFS	1.04434	0.756203	0.757448	Higher expr.	0
BRCA	SUMO1	OS	1.01307	0.936607	0.936225	Higher expr.	0
BRCA	SUMO1	PFS	0.993222	0.961207	0.961321	Lower expr.	0
BRCA	SUMO2	OS	0.835867	0.271328	0.270576	Lower expr.	0
BRCA	SUMO2	PFS	0.857314	0.269275	0.26864	Lower expr.	0
BRCA	SUMO3	OS	1.25496	0.160002	0.158599	Higher expr.	0
BRCA	SUMO3	PFS	1.11562	0.431776	0.430646	Higher expr.	0
BRCA	UBC9	OS	1.00858	0.957955	0.958421	Higher expr.	0
BRCA	UBC9	PFS	1.08342	0.566299	0.566683	Higher expr.	0
CESC	SENP1	OS	0.850107	0.489379	0.488552	Lower expr.	0
CESC	SENP1	PFS	0.823742	0.364986	0.363365	Lower expr.	0
CESC	SENP2	OS	0.816651	0.387999	0.387527	Lower expr.	0
CESC	SENP2	PFS	0.805856	0.312021	0.311128	Lower expr.	0
CESC	SENP3	OS	1.07896	0.745711	0.74603	Higher expr.	0
CESC	SENP3	PFS	0.885357	0.569659	0.569291	Lower expr.	0
CESC	SENP5	OS	0.656783	0.074736	0.0724076	Lower expr.	0
CESC	SENP5	PFS	0.6256	0.0297198	0.0281305	Lower expr.	0
CESC	SENP6	OS	1.87256	0.0103361	0.00913441	Higher expr.	0
CESC	SENP6	PFS	1.74624	0.0110216	0.0100484	Higher expr.	0
CESC	SENP7	OS	0.762737	0.249194	0.247309	Lower expr.	0
CESC	SENP7	PFS	0.71971	0.125032	0.12282	Lower expr.	0
CESC	SUMO1	OS	0.684477	0.109607	0.107708	Lower expr.	0
CESC	SUMO1	PFS	0.70796	0.109462	0.10792	Lower expr.	0
CESC	SUMO2	OS	0.767121	0.261242	0.260184	Lower expr.	0
CESC	SUMO2	PFS	0.908047	0.651572	0.652097	Lower expr.	0
CESC	SUMO3	OS	0.94763	0.818908	0.818236	Lower expr.	0
CESC	SUMO3	PFS	0.920087	0.696475	0.696032	Lower expr.	0
CESC	UBC9	OS	0.699868	0.13114	0.128942	Lower expr.	0
CESC	UBC9	PFS	0.776203	0.237487	0.236369	Lower expr.	0
CHOL	SENP1	OS	1.16653	0.752717	0.752489	Higher expr.	0
CHOL	SENP1	PFS	0.908475	0.82386	0.823796	Lower expr.	0
CHOL	SENP2	OS	0.58389	0.266929	0.261266	Lower expr.	0
CHOL	SENP2	PFS	0.537982	0.155629	0.149336	Lower expr.	0
CHOL	SENP3	OS	2.80087	0.0543551	0.0447124	Higher expr.	0
CHOL	SENP3	PFS	1.74673	0.200973	0.195368	Higher expr.	0
CHOL	SENP5	OS	0.633136	0.346469	0.342374	Lower expr.	0
CHOL	SENP5	PFS	0.506635	0.120076	0.113388	Lower expr.	0
CHOL	SENP6	OS	0.819578	0.684067	0.683601	Lower expr.	0
CHOL	SENP6	PFS	0.446384	0.0717248	0.064715	Lower expr.	0
CHOL	SENP7	OS	0.73095	0.527014	0.525376	Lower expr.	0
CHOL	SENP7	PFS	0.628214	0.285837	0.28162	Lower expr.	0
CHOL	SUMO1	OS	1.58886	0.349178	0.344972	Higher expr.	0
CHOL	SUMO1	PFS	1.75372	0.19665	0.190919	Higher expr.	0
CHOL	SUMO2	OS	1.07434	0.883666	0.883643	Higher expr.	0
CHOL	SUMO2	PFS	1.46771	0.379657	0.37686	Higher expr.	0
CHOL	SUMO3	OS	1.0893	0.857582	0.85754	Higher expr.	0
CHOL	SUMO3	PFS	1.05394	0.903201	0.903191	Higher expr.	0
CHOL	UBC9	OS	1.03547	0.943248	0.943246	Higher expr.	0
CHOL	UBC9	PFS	0.986084	0.973819	0.973819	Lower expr.	0
COAD	SENP1	OS	0.842159	0.477262	0.476725	Lower expr.	0
COAD	SENP1	PFS	0.849355	0.399861	0.399528	Lower expr.	0
COAD	SENP2	OS	1.35	0.215433	0.213724	Higher expr.	0
COAD	SENP2	PFS	1.27861	0.205009	0.20451	Higher expr.	0
COAD	SENP3	OS	0.885263	0.6144	0.614184	Lower expr.	0
COAD	SENP3	PFS	1.04905	0.80473	0.802959	Higher expr.	0
COAD	SENP5	OS	1.49307	0.101001	0.0987624	Higher expr.	0
COAD	SENP5	PFS	1.20122	0.344484	0.344944	Higher expr.	0
COAD	SENP6	OS	1.0529	0.83071	0.830691	Higher expr.	0
COAD	SENP6	PFS	1.25271	0.24597	0.245188	Higher expr.	0
COAD	SENP7	OS	1.56035	0.0686285	0.066475	Higher expr.	0
COAD	SENP7	PFS	1.75705	0.00427835	0.00380979	Higher expr.	0
COAD	SUMO1	OS	1.28086	0.314744	0.31354	Higher expr.	0
COAD	SUMO1	PFS	1.35074	0.126368	0.125125	Higher expr.	0
COAD	SUMO2	OS	0.843652	0.482388	0.481876	Lower expr.	0
COAD	SUMO2	PFS	0.992565	0.969383	0.968621	Lower expr.	0
COAD	SUMO3	OS	1.55481	0.0766313	0.0743101	Higher expr.	0
COAD	SUMO3	PFS	1.28583	0.199083	0.198164	Higher expr.	0
COAD	UBC9	OS	1.02036	0.933696	0.933695	Higher expr.	0
COAD	UBC9	PFS	0.97913	0.913679	0.911799	Lower expr.	0
DLBC	SENP1	OS	2.53371	0.212525	0.197951	Higher expr.	0
DLBC	SENP1	PFS	1.79568	0.272701	0.266759	Higher expr.	0
DLBC	SENP2	OS	1.08314	0.912323	0.912302	Higher expr.	0
DLBC	SENP2	PFS	1.74891	0.304224	0.298909	Higher expr.	0
DLBC	SENP3	OS	0.833698	0.801713	0.801473	Lower expr.	0
DLBC	SENP3	PFS	0.680931	0.466298	0.463792	Lower expr.	0
DLBC	SENP5	OS	1.18597	0.813437	0.813235	Higher expr.	0
DLBC	SENP5	PFS	1.4234	0.50344	0.501415	Higher expr.	0
DLBC	SENP6	OS	4.39302	0.0758979	0.0545166	Higher expr.	0
DLBC	SENP6	PFS	2.28553	0.124246	0.114844	Higher expr.	0
DLBC	SENP7	OS	2.35337	0.253345	0.240789	Higher expr.	0
DLBC	SENP7	PFS	2.84087	0.0628422	0.053023	Higher expr.	0
DLBC	SUMO1	OS	0.511363	0.371992	0.364154	Lower expr.	0
DLBC	SUMO1	PFS	0.532227	0.244353	0.237613	Lower expr.	0
DLBC	SUMO2	OS	0.693174	0.616601	0.614654	Lower expr.	0
DLBC	SUMO2	PFS	0.570934	0.307329	0.301107	Lower expr.	0
DLBC	SUMO3	OS	0.548113	0.412249	0.405388	Lower expr.	0
DLBC	SUMO3	PFS	0.640615	0.400547	0.396774	Lower expr.	0
DLBC	UBC9	OS	0.625293	0.52226	0.518544	Lower expr.	0
DLBC	UBC9	PFS	0.496137	0.201954	0.192979	Lower expr.	0
ESCA	SENP1	OS	1.47201	0.0947663	0.0928665	Higher expr.	0
ESCA	SENP1	PFS	1.32703	0.136501	0.135065	Higher expr.	0
ESCA	SENP2	OS	1.03551	0.87795	0.878439	Higher expr.	0
ESCA	SENP2	PFS	1.11824	0.551185	0.550447	Higher expr.	0
ESCA	SENP3	OS	0.930419	0.752664	0.753284	Lower expr.	0
ESCA	SENP3	PFS	0.98624	0.941485	0.939782	Lower expr.	0
ESCA	SENP5	OS	1.05194	0.826223	0.826021	Higher expr.	0
ESCA	SENP5	PFS	1.2211	0.29082	0.290291	Higher expr.	0
ESCA	SENP6	OS	1.34464	0.201536	0.199807	Higher expr.	0
ESCA	SENP6	PFS	1.1628	0.426006	0.423147	Higher expr.	0
ESCA	SENP7	OS	0.99293	0.975087	0.973923	Lower expr.	0
ESCA	SENP7	PFS	0.858707	0.418535	0.418713	Lower expr.	0
ESCA	SUMO1	OS	1.21251	0.398682	0.397511	Higher expr.	0
ESCA	SUMO1	PFS	1.14428	0.475569	0.473649	Higher expr.	0
ESCA	SUMO2	OS	0.962665	0.867148	0.868417	Lower expr.	0
ESCA	SUMO2	PFS	0.993702	0.973161	0.976661	Lower expr.	0
ESCA	SUMO3	OS	0.796146	0.321864	0.320313	Lower expr.	0
ESCA	SUMO3	PFS	0.905459	0.59949	0.597793	Lower expr.	0
ESCA	UBC9	OS	0.916437	0.701247	0.701049	Lower expr.	0
ESCA	UBC9	PFS	0.929815	0.698888	0.700398	Lower expr.	0
GBM	SENP1	OS	1.00389	0.982364	0.990548	Higher expr.	0
GBM	SENP1	PFS	0.835955	0.282015	0.279923	Lower expr.	0
GBM	SENP2	OS	0.781406	0.154794	0.148499	Lower expr.	0
GBM	SENP2	PFS	0.800149	0.180002	0.177272	Lower expr.	0
GBM	SENP3	OS	0.946557	0.751621	0.754101	Lower expr.	0
GBM	SENP3	PFS	0.792324	0.161423	0.164103	Lower expr.	0
GBM	SENP5	OS	0.996923	0.985875	0.982239	Lower expr.	0
GBM	SENP5	PFS	1.06087	0.722755	0.727574	Higher expr.	0
GBM	SENP6	OS	0.68027	0.0277295	0.0261536	Lower expr.	0
GBM	SENP6	PFS	0.731182	0.0615065	0.0587173	Lower expr.	0
GBM	SENP7	OS	0.66608	0.0202664	0.0183854	Lower expr.	0
GBM	SENP7	PFS	0.803546	0.188415	0.182863	Lower expr.	0
GBM	SUMO1	OS	1.1713	0.363549	0.356156	Higher expr.	0
GBM	SUMO1	PFS	1.02376	0.887862	0.877876	Higher expr.	0
GBM	SUMO2	OS	1.16146	0.391241	0.384573	Higher expr.	0
GBM	SUMO2	PFS	1.01866	0.911811	0.905226	Higher expr.	0
GBM	SUMO3	OS	1.025	0.887009	0.885322	Higher expr.	0
GBM	SUMO3	PFS	1.17313	0.341802	0.334678	Higher expr.	0
GBM	UBC9	OS	1.04257	0.810814	0.796247	Higher expr.	0
GBM	UBC9	PFS	0.945425	0.735374	0.744005	Lower expr.	0
HNSC	SENP1	OS	0.957308	0.746509	0.747113	Lower expr.	0
HNSC	SENP1	PFS	0.987088	0.914852	0.915006	Lower expr.	0
HNSC	SENP2	OS	1.28092	0.0708807	0.0700069	Higher expr.	0
HNSC	SENP2	PFS	1.22718	0.0959138	0.0953744	Higher expr.	0
HNSC	SENP3	OS	1.21717	0.146191	0.145467	Higher expr.	0
HNSC	SENP3	PFS	1.23356	0.0850261	0.0844025	Higher expr.	0
HNSC	SENP5	OS	0.971238	0.828791	0.828643	Lower expr.	0
HNSC	SENP5	PFS	0.968448	0.792093	0.791982	Lower expr.	0
HNSC	SENP6	OS	0.891232	0.393979	0.39357	Lower expr.	0
HNSC	SENP6	PFS	0.9514	0.682028	0.681622	Lower expr.	0
HNSC	SENP7	OS	0.803802	0.108728	0.107973	Lower expr.	0
HNSC	SENP7	PFS	0.840465	0.154915	0.154347	Lower expr.	0
HNSC	SUMO1	OS	1.17208	0.240655	0.24033	Higher expr.	0
HNSC	SUMO1	PFS	1.18592	0.16156	0.161125	Higher expr.	0
HNSC	SUMO2	OS	1.41801	0.0101376	0.0097819	Higher expr.	0
HNSC	SUMO2	PFS	1.29965	0.0321255	0.0316385	Higher expr.	0
HNSC	SUMO3	OS	1.01697	0.901729	0.900996	Higher expr.	0
HNSC	SUMO3	PFS	0.997834	0.98587	0.986546	Lower expr.	0
HNSC	UBC9	OS	1.13049	0.364571	0.364172	Higher expr.	0
HNSC	UBC9	PFS	1.06029	0.630983	0.630593	Higher expr.	0
KICH	SENP1	OS	2.36378	0.224703	0.210782	Higher expr.	0
KICH	SENP1	PFS	2.57488	0.123705	0.110442	Higher expr.	0
KICH	SENP2	OS	0.617823	0.474152	0.469955	Lower expr.	0
KICH	SENP2	PFS	0.618465	0.413697	0.409313	Lower expr.	0
KICH	SENP3	OS	2.06427	0.305496	0.294981	Higher expr.	0
KICH	SENP3	PFS	2.04355	0.243285	0.233351	Higher expr.	0
KICH	SENP5	OS	3.5296	0.115791	0.0931764	Higher expr.	0
KICH	SENP5	PFS	2.22048	0.192752	0.181139	Higher expr.	0
KICH	SENP6	OS	1.38422	0.628182	0.626675	Higher expr.	0
KICH	SENP6	PFS	1.51651	0.477243	0.474071	Higher expr.	0
KICH	SENP7	OS	3.63558	0.107481	0.0847833	Higher expr.	0
KICH	SENP7	PFS	3.20508	0.0807889	0.0648741	Higher expr.	0
KICH	SUMO1	OS	0.448871	0.25785	0.245335	Lower expr.	0
KICH	SUMO1	PFS	0.406137	0.141937	0.128968	Lower expr.	0
KICH	SUMO2	OS	0.718969	0.623787	0.622237	Lower expr.	0
KICH	SUMO2	PFS	0.872755	0.814588	0.814451	Lower expr.	0
KICH	SUMO3	OS	0.277794	0.110334	0.0876944	Lower expr.	0
KICH	SUMO3	PFS	0.467161	0.214031	0.203117	Lower expr.	0
KICH	UBC9	OS	0.286224	0.119092	0.0966213	Lower expr.	0
KICH	UBC9	PFS	0.316362	0.0848646	0.0689728	Lower expr.	0
KIRC	SENP1	OS	1.13826	0.392557	0.392266	Higher expr.	0
KIRC	SENP1	PFS	0.985882	0.915731	0.915949	Lower expr.	0
KIRC	SENP2	OS	0.72	0.0310296	0.0302397	Lower expr.	0
KIRC	SENP2	PFS	0.836688	0.184128	0.183427	Lower expr.	0
KIRC	SENP3	OS	1.08344	0.597014	0.596878	Higher expr.	0
KIRC	SENP3	PFS	0.923383	0.553076	0.552353	Lower expr.	0
KIRC	SENP5	OS	1.69596	0.000661913	0.000574387	Higher expr.	0
KIRC	SENP5	PFS	1.30434	0.0484155	0.047813	Higher expr.	0
KIRC	SENP6	OS	1.23141	0.170278	0.169329	Higher expr.	0
KIRC	SENP6	PFS	1.02322	0.864098	0.864367	Higher expr.	0
KIRC	SENP7	OS	1.21616	0.198196	0.197828	Higher expr.	0
KIRC	SENP7	PFS	1.15091	0.295596	0.295373	Higher expr.	0
KIRC	SUMO1	OS	1.13608	0.401539	0.401212	Higher expr.	0
KIRC	SUMO1	PFS	1.27914	0.0683879	0.067772	Higher expr.	0
KIRC	SUMO2	OS	1.47742	0.0117657	0.0112	Higher expr.	0
KIRC	SUMO2	PFS	1.54118	0.00158086	0.00144999	Higher expr.	0
KIRC	SUMO3	OS	1.05018	0.746568	0.747441	Higher expr.	0
KIRC	SUMO3	PFS	1.08416	0.547343	0.547716	Higher expr.	0
KIRC	UBC9	OS	2.41193	4.9443e-08	1.79273e-08	Higher expr.	0
KIRC	UBC9	PFS	2.33571	1.73239e-09	5.63923e-10	Higher expr.	0
KIRP	SENP1	OS	2.30048	0.00845713	0.00680657	Higher expr.	0
KIRP	SENP1	PFS	1.34149	0.214208	0.212464	Higher expr.	0
KIRP	SENP2	OS	1.63634	0.113738	0.110237	Higher expr.	0
KIRP	SENP2	PFS	1.49267	0.0920631	0.0900217	Higher expr.	0
KIRP	SENP3	OS	0.810178	0.489849	0.489054	Lower expr.	0
KIRP	SENP3	PFS	0.704803	0.139917	0.138013	Lower expr.	0
KIRP	SENP5	OS	0.855972	0.607827	0.607476	Lower expr.	0
KIRP	SENP5	PFS	0.921783	0.729452	0.729039	Lower expr.	0
KIRP	SENP6	OS	1.89731	0.0433365	0.0400524	Higher expr.	0
KIRP	SENP6	PFS	1.52765	0.0764573	0.0744365	Higher expr.	0
KIRP	SENP7	OS	0.846861	0.589415	0.589012	Lower expr.	0
KIRP	SENP7	PFS	0.902981	0.666849	0.666708	Lower expr.	0
KIRP	SUMO1	OS	1.70133	0.0865178	0.0828945	Higher expr.	0
KIRP	SUMO1	PFS	1.91485	0.00709065	0.0061598	Higher expr.	0
KIRP	SUMO2	OS	2.44112	0.00703656	0.00536567	Higher expr.	0
KIRP	SUMO2	PFS	2.27671	0.00116482	0.000844857	Higher expr.	0
KIRP	SUMO3	OS	0.850233	0.592944	0.592552	Lower expr.	0
KIRP	SUMO3	PFS	0.926221	0.745837	0.745768	Lower expr.	0
KIRP	UBC9	OS	1.74481	0.0765056	0.0728228	Higher expr.	0
KIRP	UBC9	PFS	1.4475	0.122871	0.120796	Higher expr.	0
LAML	DNMT1	OS	1.47016	0.0495681	0.0472284	Higher expr.	0
LAML	DNMT1	PFS				Not applicable	0
LAML	DNMT3A	OS	0.511399	0.00083624	0.000669879	Lower expr.	0
LAML	DNMT3A	PFS				Not applicable	0
LAML	DNMT3B	OS	1.07115	0.725051	0.729326	Higher expr.	0
LAML	DNMT3B	PFS				Not applicable	0
LAML	SENP1	OS	0.987938	0.950461	0.960051	Lower expr.	0
LAML	SENP1	PFS				Not applicable	0
LAML	SENP2	OS	1.13189	0.527175	0.524735	Higher expr.	0
LAML	SENP2	PFS				Not applicable	0
LAML	SENP3	OS	0.88345	0.5283	0.521466	Lower expr.	0
LAML	SENP3	PFS				Not applicable	0
LAML	SENP5	OS	0.510792	0.000757678	0.00060357	Lower expr.	0
LAML	SENP5	PFS				Not applicable	0
LAML	SENP6	OS	0.711214	0.0820198	0.0822451	Lower expr.	0
LAML	SENP6	PFS				Not applicable	0
LAML	SENP7	OS	0.822198	0.317581	0.315244	Lower expr.	0
LAML	SENP7	PFS				Not applicable	0
LAML	SUMO1	OS	0.982356	0.9278	0.928393	Lower expr.	0
LAML	SUMO1	PFS				Not applicable	0
LAML	SUMO2	OS	0.665968	0.0387709	0.0376013	Lower expr.	0
LAML	SUMO2	PFS				Not applicable	0
LAML	SUMO3	OS	1.47897	0.0463052	0.0435176	Higher expr.	0
LAML	SUMO3	PFS				Not applicable	0
LAML	UBC9	OS	0.898967	0.586069	0.582171	Lower expr.	0
LAML	UBC9	PFS				Not applicable	0
LGG	SENP1	OS	1.21552	0.263793	0.259112	Higher expr.	0
LGG	SENP1	PFS	0.957096	0.746923	0.755711	Lower expr.	0
LGG	SENP2	OS	0.676918	0.0247644	0.0247471	Lower expr.	0
LGG	SENP2	PFS	0.740386	0.0272975	0.0276044	Lower expr.	0
LGG	SENP3	OS	0.82407	0.261574	0.2635	Lower expr.	0
LGG	SENP3	PFS	0.867233	0.292844	0.284249	Lower expr.	0
LGG	SENP5	OS	0.745017	0.0921493	0.093025	Lower expr.	0
LGG	SENP5	PFS	0.713561	0.0140769	0.0131611	Lower expr.	0
LGG	SENP6	OS	0.788428	0.168482	0.172217	Lower expr.	0
LGG	SENP6	PFS	0.819778	0.142891	0.139529	Lower expr.	0
LGG	SENP7	OS	0.690251	0.0336931	0.0332248	Lower expr.	0
LGG	SENP7	PFS	0.790749	0.0850438	0.0862331	Lower expr.	0
LGG	SUMO1	OS	0.890221	0.5017	0.506351	Lower expr.	0
LGG	SUMO1	PFS	0.970597	0.826733	0.835766	Lower expr.	0
LGG	SUMO2	OS	0.519133	0.000237156	0.000178741	Lower expr.	0
LGG	SUMO2	PFS	0.615393	0.000429367	0.000371409	Lower expr.	0
LGG	SUMO3	OS	1.19533	0.302873	0.296113	Higher expr.	0
LGG	SUMO3	PFS	1.34678	0.029025	0.0266169	Higher expr.	0
LGG	UBC9	OS	1.57474	0.00991006	0.00979071	Higher expr.	0
LGG	UBC9	PFS	1.36304	0.0229919	0.0236292	Higher expr.	0
LIHC	SENP1	OS	1.45165	0.0354831	0.0345604	Higher expr.	0
LIHC	SENP1	PFS	1.23854	0.108229	0.107671	Higher expr.	0
LIHC	SENP2	OS	0.997749	0.989766	0.988955	Lower expr.	0
LIHC	SENP2	PFS	0.877623	0.325678	0.32442	Lower expr.	0
LIHC	SENP3	OS	1.0286	0.872597	0.872276	Higher expr.	0
LIHC	SENP3	PFS	0.791851	0.0805999	0.0801124	Lower expr.	0
LIHC	SENP5	OS	1.03179	0.858895	0.85945	Higher expr.	0
LIHC	SENP5	PFS	0.973297	0.838689	0.838609	Lower expr.	0
LIHC	SENP6	OS	1.08188	0.657873	0.658575	Higher expr.	0
LIHC	SENP6	PFS	1.00642	0.961629	0.96487	Higher expr.	0
LIHC	SENP7	OS	1.07589	0.681471	0.682877	Higher expr.	0
LIHC	SENP7	PFS	1.01969	0.883621	0.88541	Higher expr.	0
LIHC	SUMO1	OS	0.931444	0.686155	0.686911	Lower expr.	0
LIHC	SUMO1	PFS	0.929974	0.585085	0.584455	Lower expr.	0
LIHC	SUMO2	OS	1.40132	0.0574736	0.0564083	Higher expr.	0
LIHC	SUMO2	PFS	1.29568	0.0514325	0.0511774	Higher expr.	0
LIHC	SUMO3	OS	0.888932	0.503326	0.50311	Lower expr.	0
LIHC	SUMO3	PFS	0.941744	0.650887	0.652795	Lower expr.	0
LIHC	UBC9	OS	1.31431	0.122036	0.121011	Higher expr.	0
LIHC	UBC9	PFS	1.20014	0.171409	0.170944	Higher expr.	0
LUAD	SENP1	OS	1.2149	0.189417	0.188705	Higher expr.	0
LUAD	SENP1	PFS	1.20896	0.125952	0.12582	Higher expr.	0
LUAD	SENP2	OS	1.08579	0.578388	0.577592	Higher expr.	0
LUAD	SENP2	PFS	1.10415	0.42404	0.42399	Higher expr.	0
LUAD	SENP3	OS	1.30092	0.0777566	0.0769263	Higher expr.	0
LUAD	SENP3	PFS	1.29898	0.0356521	0.0351333	Higher expr.	0
LUAD	SENP5	OS	1.04514	0.766174	0.76563	Higher expr.	0
LUAD	SENP5	PFS	0.929211	0.554218	0.553371	Lower expr.	0
LUAD	SENP6	OS	0.87034	0.351126	0.35083	Lower expr.	0
LUAD	SENP6	PFS	1.00003	0.999815	0.999696	Higher expr.	0
LUAD	SENP7	OS	0.657372	0.00511415	0.00479706	Lower expr.	0
LUAD	SENP7	PFS	0.849852	0.190021	0.189622	Lower expr.	0
LUAD	SUMO1	OS	1.2674	0.115667	0.114661	Higher expr.	0
LUAD	SUMO1	PFS	1.11646	0.376443	0.37561	Higher expr.	0
LUAD	SUMO2	OS	1.34652	0.0473072	0.0465026	Higher expr.	0
LUAD	SUMO2	PFS	1.22215	0.10718	0.106535	Higher expr.	0
LUAD	SUMO3	OS	1.27893	0.100492	0.099591	Higher expr.	0
LUAD	SUMO3	PFS	1.28059	0.0477745	0.0473493	Higher expr.	0
LUAD	UBC9	OS	1.10461	0.50341	0.503315	Higher expr.	0
LUAD	UBC9	PFS	1.12041	0.361929	0.361738	Higher expr.	0
LUSC	SENP1	OS	0.933024	0.615272	0.615111	Lower expr.	0
LUSC	SENP1	PFS	0.852507	0.206604	0.20587	Lower expr.	0
LUSC	SENP2	OS	0.871868	0.321321	0.320932	Lower expr.	0
LUSC	SENP2	PFS	0.944292	0.650514	0.649485	Lower expr.	0
LUSC	SENP3	OS	1.01498	0.914088	0.913939	Higher expr.	0
LUSC	SENP3	PFS	1.0406	0.752383	0.752134	Higher expr.	0
LUSC	SENP5	OS	0.893856	0.416765	0.416594	Lower expr.	0
LUSC	SENP5	PFS	0.917766	0.497272	0.496758	Lower expr.	0
LUSC	SENP6	OS	1.15142	0.306928	0.306357	Higher expr.	0
LUSC	SENP6	PFS	1.10743	0.418637	0.41955	Higher expr.	0
LUSC	SENP7	OS	0.961905	0.779321	0.779133	Lower expr.	0
LUSC	SENP7	PFS	0.968072	0.798046	0.797467	Lower expr.	0
LUSC	SUMO1	OS	1.07737	0.593786	0.593863	Higher expr.	0
LUSC	SUMO1	PFS	1.20397	0.147182	0.146362	Higher expr.	0
LUSC	SUMO2	OS	0.827924	0.172458	0.171736	Lower expr.	0
LUSC	SUMO2	PFS	0.776054	0.0457704	0.045235	Lower expr.	0
LUSC	SUMO3	OS	0.987439	0.927401	0.927304	Lower expr.	0
LUSC	SUMO3	PFS	0.893147	0.372553	0.372574	Lower expr.	0
LUSC	UBC9	OS	1.03981	0.776951	0.776607	Higher expr.	0
LUSC	UBC9	PFS	1.04371	0.73463	0.734601	Higher expr.	0
MESO	SENP1	OS	2.21926	0.00137085	0.00107617	Higher expr.	0
MESO	SENP1	PFS	1.79001	0.0149636	0.0137165	Higher expr.	0
MESO	SENP2	OS	0.914279	0.707078	0.70401	Lower expr.	0
MESO	SENP2	PFS	0.794726	0.317194	0.316794	Lower expr.	0
MESO	SENP3	OS	1.33204	0.233425	0.233077	Higher expr.	0
MESO	SENP3	PFS	1.30113	0.260134	0.259415	Higher expr.	0
MESO	SENP5	OS	1.49125	0.0959021	0.0933526	Higher expr.	0
MESO	SENP5	PFS	1.35902	0.183182	0.180836	Higher expr.	0
MESO	SENP6	OS	1.40971	0.161533	0.159743	Higher expr.	0
MESO	SENP6	PFS	1.10371	0.672467	0.670693	Higher expr.	0
MESO	SENP7	OS	0.800752	0.34875	0.348887	Lower expr.	0
MESO	SENP7	PFS	0.928475	0.751693	0.752968	Lower expr.	0
MESO	SUMO1	OS	0.988571	0.961241	0.960436	Lower expr.	0
MESO	SUMO1	PFS	0.926644	0.741042	0.740849	Lower expr.	0
MESO	SUMO2	OS	0.693226	0.126725	0.124328	Lower expr.	0
MESO	SUMO2	PFS	0.86369	0.531157	0.530358	Lower expr.	0
MESO	SUMO3	OS	0.857225	0.528743	0.525357	Lower expr.	0
MESO	SUMO3	PFS	0.953477	0.837498	0.835953	Lower expr.	0
MESO	UBC9	OS	1.42335	0.14277	0.140785	Higher expr.	0
MESO	UBC9	PFS	1.47712	0.0958286	0.0939818	Higher expr.	0
OV	SENP1	OS	1.07279	0.634126	0.63555	Higher expr.	0
OV	SENP1	PFS	0.947679	0.680552	0.681829	Lower expr.	0
OV	SENP2	OS	0.932356	0.634896	0.63691	Lower expr.	0
OV	SENP2	PFS	1.05034	0.706605	0.708355	Higher expr.	0
OV	SENP3	OS	1.0588	0.699126	0.701697	Higher expr.	0
OV	SENP3	PFS	1.18967	0.18243	0.181784	Higher expr.	0
OV	SENP5	OS	1.1767	0.269575	0.268525	Higher expr.	0
OV	SENP5	PFS	1.24119	0.10185	0.100251	Higher expr.	0
OV	SENP6	OS	0.769026	0.0766329	0.0755745	Lower expr.	0
OV	SENP6	PFS	0.983809	0.900411	0.900533	Lower expr.	0
OV	SENP7	OS	0.967451	0.823488	0.825505	Lower expr.	0
OV	SENP7	PFS	1.00715	0.956532	0.953825	Higher expr.	0
OV	SUMO1	OS	0.867804	0.33804	0.33722	Lower expr.	0
OV	SUMO1	PFS	0.951641	0.703594	0.70229	Lower expr.	0
OV	SUMO2	OS	0.842732	0.247661	0.246122	Lower expr.	0
OV	SUMO2	PFS	1.03737	0.778336	0.778047	Higher expr.	0
OV	SUMO3	OS	1.07453	0.626208	0.624173	Higher expr.	0
OV	SUMO3	PFS	1.16978	0.228596	0.228091	Higher expr.	0
OV	UBC9	OS	0.952535	0.741885	0.73956	Lower expr.	0
OV	UBC9	PFS	0.903574	0.437412	0.435783	Lower expr.	0
PAAD	SENP1	OS	1.19283	0.397282	0.396495	Higher expr.	0
PAAD	SENP1	PFS	0.949336	0.774286	0.77575	Lower expr.	0
PAAD	SENP2	OS	1.07025	0.744217	0.744164	Higher expr.	0
PAAD	SENP2	PFS	1.16163	0.409434	0.410577	Higher expr.	0
PAAD	SENP3	OS	0.48266	0.000799795	0.000615622	Lower expr.	0
PAAD	SENP3	PFS	0.535882	0.00081143	0.000684931	Lower expr.	0
PAAD	SENP5	OS	0.836986	0.393317	0.393945	Lower expr.	0
PAAD	SENP5	PFS	0.788545	0.191917	0.192098	Lower expr.	0
PAAD	SENP6	OS	0.765778	0.202253	0.200799	Lower expr.	0
PAAD	SENP6	PFS	0.777457	0.166874	0.166172	Lower expr.	0
PAAD	SENP7	OS	0.692932	0.0813581	0.0796788	Lower expr.	0
PAAD	SENP7	PFS	0.754214	0.122439	0.121581	Lower expr.	0
PAAD	SUMO1	OS	1.3798	0.122508	0.121099	Higher expr.	0
PAAD	SUMO1	PFS	1.5102	0.0236275	0.022999	Higher expr.	0
PAAD	SUMO2	OS	1.09322	0.669097	0.669433	Higher expr.	0
PAAD	SUMO2	PFS	1.12882	0.505036	0.505955	Higher expr.	0
PAAD	SUMO3	OS	1.51185	0.0485479	0.0469138	Higher expr.	0
PAAD	SUMO3	PFS	1.23621	0.24288	0.242667	Higher expr.	0
PAAD	UBC9	OS	1.72679	0.0104774	0.00957409	Higher expr.	0
PAAD	UBC9	PFS	1.55058	0.0172617	0.0165135	Higher expr.	0
PCPG	SENP1	OS	3.20394	0.154859	0.132599	Higher expr.	0
PCPG	SENP1	PFS	1.52261	0.310448	0.307397	Higher expr.	0
PCPG	SENP2	OS	2.76063	0.214169	0.194701	Higher expr.	0
PCPG	SENP2	PFS	1.39243	0.426018	0.424282	Higher expr.	0
PCPG	SENP3	OS	1.71311	0.462297	0.459944	Higher expr.	0
PCPG	SENP3	PFS	2.84331	0.0237078	0.0185382	Higher expr.	0
PCPG	SENP5	OS	1.3269	0.702853	0.699489	Higher expr.	0
PCPG	SENP5	PFS	0.652455	0.300669	0.297428	Lower expr.	0
PCPG	SENP6	OS	1.71516	0.461479	0.456512	Higher expr.	0
PCPG	SENP6	PFS	1.3233	0.494486	0.493629	Higher expr.	0
PCPG	SENP7	OS	0.310204	0.152426	0.131065	Lower expr.	0
PCPG	SENP7	PFS	0.307845	0.0125753	0.00831564	Lower expr.	0
PCPG	SUMO1	OS	0.263646	0.112094	0.0910695	Lower expr.	0
PCPG	SUMO1	PFS	0.640777	0.286941	0.284547	Lower expr.	0
PCPG	SUMO2	OS	6.04245	0.0958913	0.0578664	Higher expr.	0
PCPG	SUMO2	PFS	2.39294	0.0542326	0.0474555	Higher expr.	0
PCPG	SUMO3	OS	1.00306	0.996559	0.994937	Higher expr.	0
PCPG	SUMO3	PFS	0.936085	0.87215	0.87294	Lower expr.	0
PCPG	UBC9	OS	0.13473	0.0611079	0.0276839	Lower expr.	0
PCPG	UBC9	PFS	0.822268	0.634096	0.634154	Lower expr.	0
PRAD	SENP1	OS	0.742985	0.648798	0.647666	Lower expr.	0
PRAD	SENP1	PFS	0.987129	0.948993	0.948821	Lower expr.	0
PRAD	SENP2	OS	1.29187	0.687673	0.686897	Higher expr.	0
PRAD	SENP2	PFS	1.0721	0.73142	0.731187	Higher expr.	0
PRAD	SENP3	OS	3.00281	0.112625	0.0958337	Higher expr.	0
PRAD	SENP3	PFS	1.35521	0.134477	0.132848	Higher expr.	0
PRAD	SENP5	OS	1.77666	0.376411	0.3701	Higher expr.	0
PRAD	SENP5	PFS	1.28715	0.213836	0.212693	Higher expr.	0
PRAD	SENP6	OS	3.08833	0.104048	0.0872581	Higher expr.	0
PRAD	SENP6	PFS	1.25562	0.261992	0.260746	Higher expr.	0
PRAD	SENP7	OS	1.41808	0.584119	0.582301	Higher expr.	0
PRAD	SENP7	PFS	1.19679	0.37729	0.376518	Higher expr.	0
PRAD	SUMO1	OS	0.822502	0.763074	0.762743	Lower expr.	0
PRAD	SUMO1	PFS	1.1991	0.371528	0.370862	Higher expr.	0
PRAD	SUMO2	OS	1.49598	0.533272	0.530528	Higher expr.	0
PRAD	SUMO2	PFS	1.2262	0.314758	0.313885	Higher expr.	0
PRAD	SUMO3	OS	0.0858252	0.0201148	0.00329712	Lower expr.	0
PRAD	SUMO3	PFS	0.916901	0.66815	0.668245	Lower expr.	0
PRAD	UBC9	OS	1.38318	0.659405	0.658063	Higher expr.	0
PRAD	UBC9	PFS	1.60699	0.023543	0.0222855	Higher expr.	0
READ	SENP1	OS	1.42159	0.487716	0.483291	Higher expr.	0
READ	SENP1	PFS	2.00533	0.0716773	0.0659508	Higher expr.	0
READ	SENP2	OS	0.582865	0.266019	0.264815	Lower expr.	0
READ	SENP2	PFS	1.20004	0.619823	0.608559	Higher expr.	0
READ	SENP3	OS	0.486394	0.150968	0.140109	Lower expr.	0
READ	SENP3	PFS	0.556714	0.116893	0.110867	Lower expr.	0
READ	SENP5	OS	1.16707	0.753439	0.736179	Higher expr.	0
READ	SENP5	PFS	1.1871	0.644117	0.628355	Higher expr.	0
READ	SENP6	OS	0.413445	0.0789339	0.0691168	Lower expr.	0
READ	SENP6	PFS	0.634452	0.223474	0.21924	Lower expr.	0
READ	SENP7	OS	2.33397	0.091334	0.0848834	Higher expr.	0
READ	SENP7	PFS	2.34229	0.0282173	0.0246068	Higher expr.	0
READ	SUMO1	OS	2.54516	0.0766241	0.068146	Higher expr.	0
READ	SUMO1	PFS	1.36199	0.415176	0.421313	Higher expr.	0
READ	SUMO2	OS	0.891704	0.811136	0.806279	Lower expr.	0
READ	SUMO2	PFS	1.54611	0.248755	0.248509	Higher expr.	0
READ	SUMO3	OS	0.810176	0.674047	0.666704	Lower expr.	0
READ	SUMO3	PFS	0.861907	0.693435	0.686813	Lower expr.	0
READ	UBC9	OS	1.01052	0.982318	0.969759	Higher expr.	0
READ	UBC9	PFS	0.817921	0.591401	0.599616	Lower expr.	0
SARC	SENP1	OS	0.997487	0.99009	0.988229	Lower expr.	0
SARC	SENP1	PFS	0.972824	0.863241	0.858694	Lower expr.	0
SARC	SENP2	OS	1.21224	0.340873	0.340427	Higher expr.	0
SARC	SENP2	PFS	1.02526	0.876115	0.878832	Higher expr.	0
SARC	SENP3	OS	1.65662	0.0136285	0.0126138	Higher expr.	0
SARC	SENP3	PFS	1.15861	0.357909	0.358632	Higher expr.	0
SARC	SENP5	OS	0.83912	0.384131	0.381781	Lower expr.	0
SARC	SENP5	PFS	0.882326	0.434395	0.43204	Lower expr.	0
SARC	SENP6	OS	1.40933	0.0917353	0.090172	Higher expr.	0
SARC	SENP6	PFS	1.14633	0.393711	0.393499	Higher expr.	0
SARC	SENP7	OS	1.23311	0.301821	0.301509	Higher expr.	0
SARC	SENP7	PFS	0.945036	0.72403	0.724556	Lower expr.	0
SARC	SUMO1	OS	0.917087	0.667363	0.667434	Lower expr.	0
SARC	SUMO1	PFS	0.905725	0.536032	0.537715	Lower expr.	0
SARC	SUMO2	OS	1.35949	0.128573	0.127054	Higher expr.	0
SARC	SUMO2	PFS	1.26615	0.140484	0.13813	Higher expr.	0
SARC	SUMO3	OS	1.51019	0.0420954	0.0405668	Higher expr.	0
SARC	SUMO3	PFS	1.19346	0.269083	0.267351	Higher expr.	0
SARC	UBC9	OS	1.41375	0.0880804	0.0864813	Higher expr.	0
SARC	UBC9	PFS	1.2114	0.230938	0.230258	Higher expr.	0
SKCM	SENP1	OS	0.983211	0.900603	0.900853	Lower expr.	0
SKCM	SENP1	PFS	0.992549	0.946876	0.945871	Lower expr.	0
SKCM	SENP2	OS	1.03223	0.814823	0.814201	Higher expr.	0
SKCM	SENP2	PFS	1.09629	0.410345	0.411281	Higher expr.	0
SKCM	SENP3	OS	1.19317	0.189852	0.189729	Higher expr.	0
SKCM	SENP3	PFS	1.11085	0.345442	0.344951	Higher expr.	0
SKCM	SENP5	OS	0.851896	0.233589	0.233278	Lower expr.	0
SKCM	SENP5	PFS	0.945179	0.612253	0.613431	Lower expr.	0
SKCM	SENP6	OS	0.90599	0.467459	0.467668	Lower expr.	0
SKCM	SENP6	PFS	0.829237	0.0948634	0.0940977	Lower expr.	0
SKCM	SENP7	OS	0.665833	0.00278127	0.00260937	Lower expr.	0
SKCM	SENP7	PFS	0.839386	0.120171	0.120219	Lower expr.	0
SKCM	SUMO1	OS	0.900871	0.441903	0.441876	Lower expr.	0
SKCM	SUMO1	PFS	1.0947	0.416898	0.416949	Higher expr.	0
SKCM	SUMO2	OS	0.830492	0.168695	0.168269	Lower expr.	0
SKCM	SUMO2	PFS	0.991768	0.940683	0.940224	Lower expr.	0
SKCM	SUMO3	OS	1.01219	0.928615	0.928505	Higher expr.	0
SKCM	SUMO3	PFS	0.908333	0.38959	0.389459	Lower expr.	0
SKCM	UBC9	OS	1.21124	0.156406	0.15556	Higher expr.	0
SKCM	UBC9	PFS	1.09296	0.428297	0.428094	Higher expr.	0
STAD	SENP1	OS	1.26337	0.143158	0.142115	Higher expr.	0
STAD	SENP1	PFS	1.20087	0.200954	0.200635	Higher expr.	0
STAD	SENP2	OS	0.777548	0.115584	0.114687	Lower expr.	0
STAD	SENP2	PFS	0.940196	0.666218	0.666879	Lower expr.	0
STAD	SENP3	OS	0.931787	0.657571	0.657665	Lower expr.	0
STAD	SENP3	PFS	0.854476	0.271367	0.270314	Lower expr.	0
STAD	SENP5	OS	0.95025	0.748782	0.749203	Lower expr.	0
STAD	SENP5	PFS	0.957256	0.760123	0.760269	Lower expr.	0
STAD	SENP6	OS	1.15913	0.354612	0.354389	Higher expr.	0
STAD	SENP6	PFS	1.18082	0.245993	0.245194	Higher expr.	0
STAD	SENP7	OS	1.27743	0.125628	0.124591	Higher expr.	0
STAD	SENP7	PFS	1.35217	0.0358632	0.0350728	Higher expr.	0
STAD	SUMO1	OS	0.916349	0.585195	0.585045	Lower expr.	0
STAD	SUMO1	PFS	0.933359	0.63035	0.630605	Lower expr.	0
STAD	SUMO2	OS	1.0096	0.952437	0.952358	Higher expr.	0
STAD	SUMO2	PFS	1.09689	0.519419	0.519809	Higher expr.	0
STAD	SUMO3	OS	1.14287	0.402849	0.40284	Higher expr.	0
STAD	SUMO3	PFS	1.12952	0.394693	0.393985	Higher expr.	0
STAD	UBC9	OS	0.818236	0.215034	0.214313	Lower expr.	0
STAD	UBC9	PFS	0.963776	0.798003	0.797405	Lower expr.	0
TGCT	SENP1	OS	1.33062	0.780646	0.780011	Higher expr.	0
TGCT	SENP1	PFS	1.02858	0.929464	0.931179	Higher expr.	0
TGCT	SENP2	OS	2.96451	0.346651	0.323105	Higher expr.	0
TGCT	SENP2	PFS	1.37527	0.31589	0.314048	Higher expr.	0
TGCT	SENP3	OS	2.42199	0.45047	0.436873	Higher expr.	0
TGCT	SENP3	PFS	1.58934	0.148166	0.144114	Higher expr.	0
TGCT	SENP5	OS	0.459179	0.505758	0.495718	Lower expr.	0
TGCT	SENP5	PFS	0.943255	0.856662	0.845114	Lower expr.	0
TGCT	SENP6	OS	0.425016	0.46517	0.452581	Lower expr.	0
TGCT	SENP6	PFS	1.01915	0.952445	0.958553	Higher expr.	0
TGCT	SENP7	OS	1.28526	0.807101	0.806673	Higher expr.	0
TGCT	SENP7	PFS	0.670433	0.212338	0.208473	Lower expr.	0
TGCT	SUMO1	OS	0.7162	0.7443	0.743285	Lower expr.	0
TGCT	SUMO1	PFS	1.04619	0.886671	0.88605	Higher expr.	0
TGCT	SUMO2	OS	1.8741	0.608157	0.602255	Higher expr.	0
TGCT	SUMO2	PFS	1.26028	0.472518	0.468541	Higher expr.	0
TGCT	SUMO3	OS	0.346914	0.359347	0.337083	Lower expr.	0
TGCT	SUMO3	PFS	1.07518	0.817038	0.817119	Higher expr.	0
TGCT	UBC9	OS	1.27548	0.812944	0.812553	Higher expr.	0
TGCT	UBC9	PFS	1.10864	0.741754	0.734234	Higher expr.	0
THCA	SENP1	OS	0.998768	0.998033	0.998033	Lower expr.	0
THCA	SENP1	PFS	1.48754	0.120901	0.11842	Higher expr.	0
THCA	SENP2	OS	1.54091	0.403015	0.39938	Higher expr.	0
THCA	SENP2	PFS	1.51849	0.10505	0.102443	Higher expr.	0
THCA	SENP3	OS	3.34103	0.036862	0.0267396	Higher expr.	0
THCA	SENP3	PFS	1.22023	0.43122	0.430862	Higher expr.	0
THCA	SENP5	OS	1.59313	0.368975	0.364743	Higher expr.	0
THCA	SENP5	PFS	1.2629	0.357975	0.356666	Higher expr.	0
THCA	SENP6	OS	3.46545	0.0316844	0.0221745	Higher expr.	0
THCA	SENP6	PFS	1.31523	0.280562	0.278879	Higher expr.	0
THCA	SENP7	OS	1.79124	0.259169	0.252474	Higher expr.	0
THCA	SENP7	PFS	0.923173	0.751397	0.751919	Lower expr.	0
THCA	SUMO1	OS	0.494666	0.191985	0.182929	Lower expr.	0
THCA	SUMO1	PFS	0.964502	0.886098	0.885611	Lower expr.	0
THCA	SUMO2	OS	0.360393	0.059721	0.0496464	Lower expr.	0
THCA	SUMO2	PFS	1.15961	0.560102	0.560058	Higher expr.	0
THCA	SUMO3	OS	0.986824	0.978845	0.978845	Lower expr.	0
THCA	SUMO3	PFS	0.770304	0.303497	0.302301	Lower expr.	0
THCA	UBC9	OS	0.680219	0.445912	0.443149	Lower expr.	0
THCA	UBC9	PFS	1.52854	0.0998071	0.0974162	Higher expr.	0
THYM	SENP1	OS	0.101742	0.0331111	0.00993023	Lower expr.	0
THYM	SENP1	PFS	0.697507	0.389417	0.387001	Lower expr.	0
THYM	SENP2	OS	2.74034	0.157367	0.141138	Higher expr.	0
THYM	SENP2	PFS	1.42741	0.39079	0.388446	Higher expr.	0
THYM	SENP3	OS	0.754744	0.675405	0.674405	Lower expr.	0
THYM	SENP3	PFS	1.2212	0.626085	0.625514	Higher expr.	0
THYM	SENP5	OS	0.337058	0.176079	0.15576	Lower expr.	0
THYM	SENP5	PFS	1.12468	0.773897	0.773772	Higher expr.	0
THYM	SENP6	OS	0.76077	0.689205	0.688373	Lower expr.	0
THYM	SENP6	PFS	0.722634	0.433819	0.431826	Lower expr.	0
THYM	SENP7	OS	0.489696	0.315815	0.305988	Lower expr.	0
THYM	SENP7	PFS	0.571969	0.188174	0.182676	Lower expr.	0
THYM	SUMO1	OS	0.420226	0.222112	0.208199	Lower expr.	0
THYM	SUMO1	PFS	1.26002	0.578512	0.57769	Higher expr.	0
THYM	SUMO2	OS	0.251581	0.0857383	0.0634129	Lower expr.	0
THYM	SUMO2	PFS	0.787515	0.561156	0.560243	Lower expr.	0
THYM	SUMO3	OS	1.50401	0.568608	0.566099	Higher expr.	0
THYM	SUMO3	PFS	2.90355	0.0238379	0.0178956	Higher expr.	0
THYM	UBC9	OS	0.301036	0.135388	0.113473	Lower expr.	0
THYM	UBC9	PFS	0.578281	0.194703	0.189219	Lower expr.	0
UCEC	SENP1	OS	1.1654	0.660956	0.660649	Higher expr.	0
UCEC	SENP1	PFS	1.35585	0.285479	0.284259	Higher expr.	0
UCEC	SENP2	OS	1.09901	0.78867	0.788597	Higher expr.	0
UCEC	SENP2	PFS	1.1185	0.69316	0.694035	Higher expr.	0
UCEC	SENP3	OS	0.772081	0.463596	0.462363	Lower expr.	0
UCEC	SENP3	PFS	1.12322	0.682326	0.68213	Higher expr.	0
UCEC	SENP5	OS	2.74052	0.0100563	0.0072992	Higher expr.	0
UCEC	SENP5	PFS	2.43879	0.00335751	0.0024571	Higher expr.	0
UCEC	SENP6	OS	1.38883	0.35147	0.349399	Higher expr.	0
UCEC	SENP6	PFS	1.29505	0.363339	0.36279	Higher expr.	0
UCEC	SENP7	OS	0.939014	0.861096	0.861075	Lower expr.	0
UCEC	SENP7	PFS	0.694589	0.220078	0.217948	Lower expr.	0
UCEC	SUMO1	OS	0.749134	0.413824	0.412233	Lower expr.	0
UCEC	SUMO1	PFS	0.890558	0.683578	0.68238	Lower expr.	0
UCEC	SUMO2	OS	1.59217	0.193824	0.189935	Higher expr.	0
UCEC	SUMO2	PFS	1.20627	0.509746	0.51006	Higher expr.	0
UCEC	SUMO3	OS	1.14591	0.705136	0.70492	Higher expr.	0
UCEC	SUMO3	PFS	1.45611	0.194274	0.191635	Higher expr.	0
UCEC	UBC9	OS	1.01264	0.971296	0.971296	Higher expr.	0
UCEC	UBC9	PFS	1.54534	0.132306	0.129589	Higher expr.	0
UCS	SENP1	OS	0.475674	0.0406705	0.0366693	Lower expr.	0
UCS	SENP1	PFS	0.445897	0.0167057	0.0143206	Lower expr.	0
UCS	SENP2	OS	0.80029	0.519214	0.518212	Lower expr.	0
UCS	SENP2	PFS	0.766165	0.402936	0.401314	Lower expr.	0
UCS	SENP3	OS	0.896116	0.74759	0.747327	Lower expr.	0
UCS	SENP3	PFS	0.873077	0.665667	0.665299	Lower expr.	0
UCS	SENP5	OS	0.666471	0.257601	0.255755	Lower expr.	0
UCS	SENP5	PFS	0.84245	0.598207	0.597597	Lower expr.	0
UCS	SENP6	OS	1.10434	0.770758	0.770431	Higher expr.	0
UCS	SENP6	PFS	1.09569	0.771253	0.770916	Higher expr.	0
UCS	SENP7	OS	0.735723	0.384377	0.384242	Lower expr.	0
UCS	SENP7	PFS	0.706984	0.282732	0.282221	Lower expr.	0
UCS	SUMO1	OS	0.964379	0.915019	0.917718	Lower expr.	0
UCS	SUMO1	PFS	1.11505	0.728365	0.728149	Higher expr.	0
UCS	SUMO2	OS	0.766227	0.452781	0.453357	Lower expr.	0
UCS	SUMO2	PFS	0.940323	0.848555	0.848738	Lower expr.	0
UCS	SUMO3	OS	0.678857	0.263061	0.259798	Lower expr.	0
UCS	SUMO3	PFS	0.565975	0.07717	0.0739442	Lower expr.	0
UCS	UBC9	OS	1.43509	0.306697	0.303821	Higher expr.	0
UCS	UBC9	PFS	1.53346	0.188947	0.186938	Higher expr.	0
UVM	SENP1	OS	1.0524	0.905352	0.905342	Higher expr.	0
UVM	SENP1	PFS	1.59753	0.203265	0.199224	Higher expr.	0
UVM	SENP2	OS	0.162802	0.00109556	0.00021549	Lower expr.	0
UVM	SENP2	PFS	0.380501	0.00960751	0.00722707	Lower expr.	0
UVM	SENP3	OS	0.412279	0.0657205	0.0578349	Lower expr.	0
UVM	SENP3	PFS	0.395203	0.0192355	0.0156621	Lower expr.	0
UVM	SENP5	OS	0.504698	0.118603	0.111922	Lower expr.	0
UVM	SENP5	PFS	0.658279	0.258907	0.255583	Lower expr.	0
UVM	SENP6	OS	0.922456	0.850709	0.850672	Lower expr.	0
UVM	SENP6	PFS	1.21393	0.592216	0.591146	Higher expr.	0
UVM	SENP7	OS	1.02428	0.956089	0.956088	Higher expr.	0
UVM	SENP7	PFS	1.48398	0.29173	0.288198	Higher expr.	0
UVM	SUMO1	OS	2.12439	0.0970619	0.0894547	Higher expr.	0
UVM	SUMO1	PFS	2.72992	0.0109465	0.0080122	Higher expr.	0
UVM	SUMO2	OS	0.725463	0.462743	0.461145	Lower expr.	0
UVM	SUMO2	PFS	0.683901	0.299741	0.294954	Lower expr.	0
UVM	SUMO3	OS	0.587622	0.225946	0.220603	Lower expr.	0
UVM	SUMO3	PFS	0.878986	0.714916	0.711368	Lower expr.	0
UVM	UBC9	OS	0.363691	0.0337679	0.0269361	Lower expr.	0
UVM	UBC9	PFS	0.434525	0.0306948	0.0261861	Lower expr.	0
