# Supplementary material for: SUMOylation involved in malignant progression of multiple tumors and SENP5 may improve the chemotherapy sensitivity of hypoxic tumors
Source: Front Pharmacol. 2025 Nov 5;16:1648271. doi: 10.3389/fphar.2025.1648271 (PMC12626937; doi:10.3389/fphar.2025.1648271)
Supplement: Supplementary file 1 [file DataSheet1.zip › Tables/Table7.xlsx]

## Sheet: SheetName
Table7-The relationship between key members of the SUMOization pathway and the analysis of signaling pathways
cancertype	symbol	pathway	fdr	class	diff	entrez
ACC	SENP1	Apoptosis	0.998583	None	0.000842378	29843
ACC	SENP1	CellCycle	0.248087	None	0.950944983	29843
ACC	SENP1	DNADamage	0.913386	None	0.12863855	29843
ACC	SENP1	EMT	0.758176	None	0.586912104	29843
ACC	SENP1	Hormone AR	0.913386	None	0.193622986	29843
ACC	SENP1	Hormone ER	0.913386	None	-0.141916321	29843
ACC	SENP1	PI3KAKT	0.806892	None	-0.635145296	29843
ACC	SENP1	RASMAPK	0.913386	None	-0.079284695	29843
ACC	SENP1	RTK	0.248087	None	-0.835907093	29843
ACC	SENP1	TSCmTOR	0.806892	None	-0.289446441	29843
ACC	SENP2	Apoptosis	0.467949	None	0.571183223	59343
ACC	SENP2	CellCycle	0.504995	None	0.442877935	59343
ACC	SENP2	DNADamage	0.849388	None	0.209067853	59343
ACC	SENP2	EMT	0.467949	None	0.61429173	59343
ACC	SENP2	Hormone AR	0.943715	None	0.032708323	59343
ACC	SENP2	Hormone ER	0.504995	None	-0.280801034	59343
ACC	SENP2	PI3KAKT	0.467949	None	-0.835510396	59343
ACC	SENP2	RASMAPK	0.467949	None	-0.491098126	59343
ACC	SENP2	RTK	0.943715	None	-0.040152881	59343
ACC	SENP2	TSCmTOR	0.467949	None	-0.709145353	59343
ACC	SENP3	Apoptosis	0.927063	None	-0.043898822	26168
ACC	SENP3	CellCycle	0.689238	None	0.702116183	26168
ACC	SENP3	DNADamage	0.759856	None	0.364045383	26168
ACC	SENP3	EMT	0.927063	None	0.073359282	26168
ACC	SENP3	Hormone AR	0.415111	None	0.832022155	26168
ACC	SENP3	Hormone ER	0.759856	None	-0.294008356	26168
ACC	SENP3	PI3KAKT	0.759856	None	0.540430636	26168
ACC	SENP3	RASMAPK	0.842966	None	0.149990822	26168
ACC	SENP3	RTK	0.806032	None	0.232013061	26168
ACC	SENP3	TSCmTOR	0.759856	None	0.304146076	26168
ACC	SENP5	Apoptosis	0.806572	None	0.203899978	205564
ACC	SENP5	CellCycle	0.806572	None	-0.3327254	205564
ACC	SENP5	DNADamage	0.806572	None	0.157543479	205564
ACC	SENP5	EMT	0.806572	None	0.347245228	205564
ACC	SENP5	Hormone AR	0.806572	None	-0.113573135	205564
ACC	SENP5	Hormone ER	0.806572	None	0.131007533	205564
ACC	SENP5	PI3KAKT	0.806572	None	-0.588712878	205564
ACC	SENP5	RASMAPK	0.806572	None	-0.283331526	205564
ACC	SENP5	RTK	0.806572	None	-0.304325785	205564
ACC	SENP5	TSCmTOR	0.806572	None	-0.094645206	205564
ACC	SENP6	Apoptosis	0.68076	None	-0.452150669	26054
ACC	SENP6	CellCycle	0.68076	None	0.408674302	26054
ACC	SENP6	DNADamage	0.145029	None	1.156700944	26054
ACC	SENP6	EMT	0.145029	None	-0.946225769	26054
ACC	SENP6	Hormone AR	0.0219164	Activation	1.336421943	26054
ACC	SENP6	Hormone ER	0.68076	None	0.198560598	26054
ACC	SENP6	PI3KAKT	0.920026	None	-0.069363678	26054
ACC	SENP6	RASMAPK	0.768591	None	-0.181007571	26054
ACC	SENP6	RTK	0.226596	None	0.7207657	26054
ACC	SENP6	TSCmTOR	0.768591	None	-0.135982266	26054
ACC	SENP7	Apoptosis	0.66611	None	-0.233246383	57337
ACC	SENP7	CellCycle	0.607596	None	0.334433585	57337
ACC	SENP7	DNADamage	0.420495	None	0.614957631	57337
ACC	SENP7	EMT	0.66611	None	-0.21387151	57337
ACC	SENP7	Hormone AR	0.420495	None	0.614007105	57337
ACC	SENP7	Hormone ER	0.420495	None	0.40099301	57337
ACC	SENP7	PI3KAKT	0.420495	None	-0.715600928	57337
ACC	SENP7	RASMAPK	0.232032	None	-0.767326534	57337
ACC	SENP7	RTK	0.420495	None	-0.45312032	57337
ACC	SENP7	TSCmTOR	0.232032	None	-0.801105631	57337
ACC	SUMO1	Apoptosis	0.0150776	Activation	1.482031071	7341
ACC	SUMO1	CellCycle	0.323016	None	0.756696702	7341
ACC	SUMO1	DNADamage	0.25108	None	1.089274484	7341
ACC	SUMO1	EMT	0.323016	None	0.766769517	7341
ACC	SUMO1	Hormone AR	0.369455	None	0.591502825	7341
ACC	SUMO1	Hormone ER	0.471455	None	-0.279084064	7341
ACC	SUMO1	PI3KAKT	0.654554	None	-0.367505274	7341
ACC	SUMO1	RASMAPK	0.471455	None	-0.412344819	7341
ACC	SUMO1	RTK	0.96855	None	0.016650614	7341
ACC	SUMO1	TSCmTOR	0.637152	None	-0.219083826	7341
ACC	SUMO2	Apoptosis	0.594909	None	0.566475578	6613
ACC	SUMO2	CellCycle	0.167041	None	1.190392236	6613
ACC	SUMO2	DNADamage	0.768471	None	0.434467248	6613
ACC	SUMO2	EMT	0.768471	None	0.322458152	6613
ACC	SUMO2	Hormone AR	0.845732	None	-0.083553182	6613
ACC	SUMO2	Hormone ER	0.781646	None	-0.106660516	6613
ACC	SUMO2	PI3KAKT	0.594909	None	0.859781808	6613
ACC	SUMO2	RASMAPK	0.768471	None	-0.191631986	6613
ACC	SUMO2	RTK	0.320604	None	-0.751199699	6613
ACC	SUMO2	TSCmTOR	0.768471	None	0.181576001	6613
ACC	SUMO3	Apoptosis	0.0615427	None	1.264175495	6612
ACC	SUMO3	CellCycle	0.595087	None	0.439305997	6612
ACC	SUMO3	DNADamage	0.933505	None	0.044333978	6612
ACC	SUMO3	EMT	0.318889	None	0.803646222	6612
ACC	SUMO3	Hormone AR	0.595087	None	-0.354618403	6612
ACC	SUMO3	Hormone ER	0.318889	None	-0.455021501	6612
ACC	SUMO3	PI3KAKT	0.328272	None	-1.030543303	6612
ACC	SUMO3	RASMAPK	0.595087	None	-0.311328772	6612
ACC	SUMO3	RTK	0.617004	None	-0.252847207	6612
ACC	SUMO3	TSCmTOR	0.617004	None	-0.205982118	6612
ACC	UBC9	Apoptosis	0.324921	None	-0.983107013	7329
ACC	UBC9	CellCycle	0.967304	None	-0.02024102	7329
ACC	UBC9	DNADamage	0.513446	None	-0.523451758	7329
ACC	UBC9	EMT	0.324921	None	-0.811974118	7329
ACC	UBC9	Hormone AR	0.324921	None	-0.715479093	7329
ACC	UBC9	Hormone ER	0.363981	None	0.398775136	7329
ACC	UBC9	PI3KAKT	0.819127	None	0.232018348	7329
ACC	UBC9	RASMAPK	0.513446	None	0.339643825	7329
ACC	UBC9	RTK	0.513446	None	-0.391288517	7329
ACC	UBC9	TSCmTOR	0.774408	None	0.173464914	7329
BLCA	SENP1	Apoptosis	0.0980025	None	0.366478712	29843
BLCA	SENP1	CellCycle	0.0222693	Activation	0.510436499	29843
BLCA	SENP1	DNADamage	0.490837	None	0.159852933	29843
BLCA	SENP1	EMT	0.527611	None	0.267135938	29843
BLCA	SENP1	Hormone AR	0.490837	None	-0.175136781	29843
BLCA	SENP1	Hormone ER	0.848133	None	-0.013557888	29843
BLCA	SENP1	PI3KAKT	0.490837	None	-0.244802543	29843
BLCA	SENP1	RASMAPK	0.312684	None	-0.295353729	29843
BLCA	SENP1	RTK	0.0980025	None	-0.492229891	29843
BLCA	SENP1	TSCmTOR	0.527611	None	-0.112625141	29843
BLCA	SENP2	Apoptosis	0.0296581	Activation	0.439327979	59343
BLCA	SENP2	CellCycle	2.37576e-07	Activation	0.917813955	59343
BLCA	SENP2	DNADamage	0.220344	None	-0.228197904	59343
BLCA	SENP2	EMT	0.0394388	Activation	0.806620203	59343
BLCA	SENP2	Hormone AR	0.00185666	Inhibition	-0.652599945	59343
BLCA	SENP2	Hormone ER	0.798374	None	0.025494995	59343
BLCA	SENP2	PI3KAKT	0.151381	None	0.433131051	59343
BLCA	SENP2	RASMAPK	0.494064	None	-0.164851663	59343
BLCA	SENP2	RTK	0.494064	None	-0.193007354	59343
BLCA	SENP2	TSCmTOR	0.837373	None	0.03232097	59343
BLCA	SENP3	Apoptosis	0.00681929	Activation	0.517978549	26168
BLCA	SENP3	CellCycle	0.000392932	Activation	0.65632061	26168
BLCA	SENP3	DNADamage	0.830273	None	-0.035668401	26168
BLCA	SENP3	EMT	0.326379	None	0.434018691	26168
BLCA	SENP3	Hormone AR	0.000288095	Inhibition	-0.765586108	26168
BLCA	SENP3	Hormone ER	0.627715	None	0.047648944	26168
BLCA	SENP3	PI3KAKT	0.0377566	Activation	0.590041695	26168
BLCA	SENP3	RASMAPK	0.830273	None	0.041379979	26168
BLCA	SENP3	RTK	0.388692	None	-0.249536783	26168
BLCA	SENP3	TSCmTOR	0.259295	None	0.238303137	26168
BLCA	SENP5	Apoptosis	0.00298467	Activation	0.574474366	205564
BLCA	SENP5	CellCycle	2.20663e-06	Activation	0.854560864	205564
BLCA	SENP5	DNADamage	0.982293	None	-0.024130597	205564
BLCA	SENP5	EMT	0.557903	None	0.322962915	205564
BLCA	SENP5	Hormone AR	0.26198	None	-0.288054563	205564
BLCA	SENP5	Hormone ER	0.990538	None	-0.000839102	205564
BLCA	SENP5	PI3KAKT	0.982293	None	-0.063955771	205564
BLCA	SENP5	RASMAPK	0.0139908	Inhibition	-0.548034257	205564
BLCA	SENP5	RTK	0.982293	None	0.033249674	205564
BLCA	SENP5	TSCmTOR	0.26198	None	-0.237736571	205564
BLCA	SENP6	Apoptosis	0.733573	None	-0.100022775	26054
BLCA	SENP6	CellCycle	0.733573	None	-0.078598532	26054
BLCA	SENP6	DNADamage	0.733573	None	0.194901101	26054
BLCA	SENP6	EMT	0.733573	None	-0.275216889	26054
BLCA	SENP6	Hormone AR	0.733573	None	0.122899367	26054
BLCA	SENP6	Hormone ER	0.733573	None	0.024070156	26054
BLCA	SENP6	PI3KAKT	0.733573	None	0.09575362	26054
BLCA	SENP6	RASMAPK	0.733573	None	-0.145318211	26054
BLCA	SENP6	RTK	0.733573	None	0.286563817	26054
BLCA	SENP6	TSCmTOR	0.733573	None	-0.174639629	26054
BLCA	SENP7	Apoptosis	0.000180117	Inhibition	-0.672542662	57337
BLCA	SENP7	CellCycle	0.489603	None	-0.137516148	57337
BLCA	SENP7	DNADamage	0.000950962	Activation	0.533207589	57337
BLCA	SENP7	EMT	3.5461e-05	Inhibition	-1.486717561	57337
BLCA	SENP7	Hormone AR	1.9422e-05	Activation	0.865256798	57337
BLCA	SENP7	Hormone ER	0.25842	None	-0.096645884	57337
BLCA	SENP7	PI3KAKT	0.489603	None	0.188212339	57337
BLCA	SENP7	RASMAPK	0.25842	None	-0.257491559	57337
BLCA	SENP7	RTK	0.00321457	Activation	0.712460838	57337
BLCA	SENP7	TSCmTOR	0.71137	None	0.058249917	57337
BLCA	SUMO1	Apoptosis	0.313224	None	0.310431644	7341
BLCA	SUMO1	CellCycle	0.948279	None	0.059420872	7341
BLCA	SUMO1	DNADamage	0.948279	None	0.012241523	7341
BLCA	SUMO1	EMT	0.313224	None	0.696157659	7341
BLCA	SUMO1	Hormone AR	0.313224	None	-0.308865973	7341
BLCA	SUMO1	Hormone ER	0.613971	None	-0.063626935	7341
BLCA	SUMO1	PI3KAKT	0.948279	None	-0.015857649	7341
BLCA	SUMO1	RASMAPK	0.948279	None	-0.013830671	7341
BLCA	SUMO1	RTK	0.558298	None	-0.277038955	7341
BLCA	SUMO1	TSCmTOR	0.613971	None	-0.145347172	7341
BLCA	SUMO2	Apoptosis	0.151091	None	0.311600077	6613
BLCA	SUMO2	CellCycle	0.151091	None	0.297911715	6613
BLCA	SUMO2	DNADamage	0.163624	None	0.250154552	6613
BLCA	SUMO2	EMT	0.371629	None	-0.324393462	6613
BLCA	SUMO2	Hormone AR	0.179236	None	0.282846062	6613
BLCA	SUMO2	Hormone ER	0.250378	None	-0.090636606	6613
BLCA	SUMO2	PI3KAKT	0.151091	None	-0.475232636	6613
BLCA	SUMO2	RASMAPK	0.037573	Inhibition	-0.513194592	6613
BLCA	SUMO2	RTK	0.434608	None	-0.176842606	6613
BLCA	SUMO2	TSCmTOR	0.037573	Inhibition	-0.41962705	6613
BLCA	SUMO3	Apoptosis	2.1901e-05	Activation	0.749218688	6612
BLCA	SUMO3	CellCycle	0.256743	None	0.239117489	6612
BLCA	SUMO3	DNADamage	0.103482	None	-0.294012356	6612
BLCA	SUMO3	EMT	6.47654e-06	Activation	1.59931148	6612
BLCA	SUMO3	Hormone AR	2.61039e-08	Inhibition	-1.073095034	6612
BLCA	SUMO3	Hormone ER	0.383284	None	0.078218941	6612
BLCA	SUMO3	PI3KAKT	0.531522	None	0.172847791	6612
BLCA	SUMO3	RASMAPK	0.663931	None	-0.083719359	6612
BLCA	SUMO3	RTK	0.00329729	Inhibition	-0.723535273	6612
BLCA	SUMO3	TSCmTOR	0.531522	None	-0.123941882	6612
BLCA	UBC9	Apoptosis	0.267205	None	-0.23619791	7329
BLCA	UBC9	CellCycle	0.459977	None	-0.13735061	7329
BLCA	UBC9	DNADamage	0.00120391	Activation	0.534660731	7329
BLCA	UBC9	EMT	4.18703e-07	Inhibition	-1.802060299	7329
BLCA	UBC9	Hormone AR	0.000169796	Activation	0.756532709	7329
BLCA	UBC9	Hormone ER	0.0500696	None	-0.163558458	7329
BLCA	UBC9	PI3KAKT	0.296378	None	-0.307290658	7329
BLCA	UBC9	RASMAPK	0.0881871	None	-0.385633724	7329
BLCA	UBC9	RTK	0.377	None	0.234405554	7329
BLCA	UBC9	TSCmTOR	0.603456	None	0.081614837	7329
BRCA	SENP1	Apoptosis	0.124073	None	0.228438018	29843
BRCA	SENP1	CellCycle	0.00172327	Activation	0.48914003	29843
BRCA	SENP1	DNADamage	0.9379	None	0.024233851	29843
BRCA	SENP1	EMT	0.300064	None	0.303659867	29843
BRCA	SENP1	Hormone AR	0.124073	None	0.449864394	29843
BRCA	SENP1	Hormone ER	0.935789	None	0.132486546	29843
BRCA	SENP1	PI3KAKT	0.935789	None	-0.053986616	29843
BRCA	SENP1	RASMAPK	0.935789	None	0.044844431	29843
BRCA	SENP1	RTK	0.630419	None	0.122085386	29843
BRCA	SENP1	TSCmTOR	0.9379	None	-0.008754865	29843
BRCA	SENP2	Apoptosis	0.614936	None	-0.083552434	59343
BRCA	SENP2	CellCycle	0.263656	None	0.211970809	59343
BRCA	SENP2	DNADamage	0.906393	None	-0.015529978	59343
BRCA	SENP2	EMT	0.0525827	None	-0.497775313	59343
BRCA	SENP2	Hormone AR	0.0956663	None	0.471884688	59343
BRCA	SENP2	Hormone ER	0.00339069	Activation	1.006723025	59343
BRCA	SENP2	PI3KAKT	0.614936	None	0.143878017	59343
BRCA	SENP2	RASMAPK	0.304649	None	-0.200423507	59343
BRCA	SENP2	RTK	0.906393	None	-0.015028142	59343
BRCA	SENP2	TSCmTOR	0.802459	None	-0.052219174	59343
BRCA	SENP3	Apoptosis	0.654618	None	0.05744642	26168
BRCA	SENP3	CellCycle	7.08818e-07	Activation	0.70298272	26168
BRCA	SENP3	DNADamage	0.00213556	Activation	0.430425942	26168
BRCA	SENP3	EMT	0.00942605	Inhibition	-0.529625806	26168
BRCA	SENP3	Hormone AR	6.81323e-06	Inhibition	-1.034975439	26168
BRCA	SENP3	Hormone ER	0.000328884	Inhibition	-1.097581126	26168
BRCA	SENP3	PI3KAKT	0.00213556	Activation	0.541804337	26168
BRCA	SENP3	RASMAPK	0.944292	None	0.00981365	26168
BRCA	SENP3	RTK	0.0338369	Inhibition	-0.269290744	26168
BRCA	SENP3	TSCmTOR	0.00309696	Activation	0.349595168	26168
BRCA	SENP5	Apoptosis	6.03715e-12	Activation	0.742597875	205564
BRCA	SENP5	CellCycle	1.58366e-21	Activation	1.244826776	205564
BRCA	SENP5	DNADamage	0.0101259	Activation	0.361510358	205564
BRCA	SENP5	EMT	0.046632	Inhibition	-0.407425937	205564
BRCA	SENP5	Hormone AR	7.86289e-07	Inhibition	-1.094442752	205564
BRCA	SENP5	Hormone ER	1.16549e-08	Inhibition	-1.651787062	205564
BRCA	SENP5	PI3KAKT	0.0594464	None	0.31579131	205564
BRCA	SENP5	RASMAPK	0.0161295	Inhibition	-0.354548142	205564
BRCA	SENP5	RTK	0.232394	None	0.145046346	205564
BRCA	SENP5	TSCmTOR	0.000653677	Activation	0.403107302	205564
BRCA	SENP6	Apoptosis	0.929041	None	-0.0353119	26054
BRCA	SENP6	CellCycle	0.98721	None	-0.018440354	26054
BRCA	SENP6	DNADamage	0.929041	None	0.128194825	26054
BRCA	SENP6	EMT	0.929041	None	0.067884565	26054
BRCA	SENP6	Hormone AR	0.929041	None	0.156725701	26054
BRCA	SENP6	Hormone ER	0.929041	None	0.243856924	26054
BRCA	SENP6	PI3KAKT	0.929041	None	0.166240842	26054
BRCA	SENP6	RASMAPK	0.929041	None	0.080419518	26054
BRCA	SENP6	RTK	0.996132	None	0.00059091	26054
BRCA	SENP6	TSCmTOR	0.929041	None	0.036917909	26054
BRCA	SENP7	Apoptosis	4.4762e-05	Inhibition	-0.45403127	57337
BRCA	SENP7	CellCycle	7.6553e-09	Inhibition	-0.786271481	57337
BRCA	SENP7	DNADamage	0.157482	None	-0.210595168	57337
BRCA	SENP7	EMT	0.202446	None	0.272965724	57337
BRCA	SENP7	Hormone AR	7.6553e-09	Activation	1.2894816	57337
BRCA	SENP7	Hormone ER	2.21987e-08	Activation	1.626226533	57337
BRCA	SENP7	PI3KAKT	0.600489	None	-0.100467643	57337
BRCA	SENP7	RASMAPK	0.0349491	Activation	0.333210453	57337
BRCA	SENP7	RTK	0.992471	None	0.001152024	57337
BRCA	SENP7	TSCmTOR	0.152947	None	-0.189781926	57337
BRCA	SUMO1	Apoptosis	8.2115e-06	Activation	0.505970872	7341
BRCA	SUMO1	CellCycle	1.79299e-06	Activation	0.68008294	7341
BRCA	SUMO1	DNADamage	0.0167032	Activation	0.339100851	7341
BRCA	SUMO1	EMT	0.0953682	None	-0.346455038	7341
BRCA	SUMO1	Hormone AR	0.0315419	Inhibition	-0.492233563	7341
BRCA	SUMO1	Hormone ER	0.000290485	Inhibition	-1.105253971	7341
BRCA	SUMO1	PI3KAKT	0.638733	None	-0.07681236	7341
BRCA	SUMO1	RASMAPK	0.00193301	Inhibition	-0.470567239	7341
BRCA	SUMO1	RTK	0.00578672	Inhibition	-0.362370005	7341
BRCA	SUMO1	TSCmTOR	0.638733	None	-0.055050649	7341
BRCA	SUMO2	Apoptosis	1.1134e-05	Activation	0.481622288	6613
BRCA	SUMO2	CellCycle	1.92895e-21	Activation	1.247068186	6613
BRCA	SUMO2	DNADamage	8.23523e-06	Activation	0.618053052	6613
BRCA	SUMO2	EMT	0.000124687	Inhibition	-0.770996234	6613
BRCA	SUMO2	Hormone AR	0.205936	None	-0.285234442	6613
BRCA	SUMO2	Hormone ER	1.1134e-05	Inhibition	-1.278014199	6613
BRCA	SUMO2	PI3KAKT	0.0115525	Inhibition	-0.433346468	6613
BRCA	SUMO2	RASMAPK	1.99992e-07	Inhibition	-0.764535857	6613
BRCA	SUMO2	RTK	0.0563287	None	-0.244028139	6613
BRCA	SUMO2	TSCmTOR	0.994827	None	0.000730277	6613
BRCA	SUMO3	Apoptosis	4.78528e-07	Activation	0.555505886	6612
BRCA	SUMO3	CellCycle	1.38424e-13	Activation	0.995616267	6612
BRCA	SUMO3	DNADamage	0.00537595	Activation	0.387538765	6612
BRCA	SUMO3	EMT	0.477685	None	-0.151920493	6612
BRCA	SUMO3	Hormone AR	3.25361e-06	Inhibition	-1.03679802	6612
BRCA	SUMO3	Hormone ER	1.33491e-09	Inhibition	-1.769374274	6612
BRCA	SUMO3	PI3KAKT	0.00218594	Activation	0.534194003	6612
BRCA	SUMO3	RASMAPK	0.0867278	None	-0.254761241	6612
BRCA	SUMO3	RTK	0.477685	None	0.086658783	6612
BRCA	SUMO3	TSCmTOR	0.0669791	None	0.223581746	6612
BRCA	UBC9	Apoptosis	0.235426	None	0.166139521	7329
BRCA	UBC9	CellCycle	1.16643e-06	Activation	0.69135541	7329
BRCA	UBC9	DNADamage	0.234463	None	0.220902662	7329
BRCA	UBC9	EMT	0.245859	None	-0.283366414	7329
BRCA	UBC9	Hormone AR	0.73767	None	0.093593604	7329
BRCA	UBC9	Hormone ER	0.762808	None	-0.085376344	7329
BRCA	UBC9	PI3KAKT	0.717688	None	-0.092109218	7329
BRCA	UBC9	RASMAPK	0.102397	None	-0.303003323	7329
BRCA	UBC9	RTK	0.00329091	Inhibition	-0.41423084	7329
BRCA	UBC9	TSCmTOR	0.546877	None	0.098324377	7329
CESC	SENP1	Apoptosis	0.437392	None	-0.266865455	29843
CESC	SENP1	CellCycle	0.364465	None	-0.259414046	29843
CESC	SENP1	DNADamage	0.364465	None	-0.447370413	29843
CESC	SENP1	EMT	0.364465	None	0.570961855	29843
CESC	SENP1	Hormone AR	0.724836	None	-0.153618405	29843
CESC	SENP1	Hormone ER	0.724836	None	0.119207696	29843
CESC	SENP1	PI3KAKT	0.364465	None	0.463858499	29843
CESC	SENP1	RASMAPK	0.725065	None	0.129421859	29843
CESC	SENP1	RTK	0.724836	None	0.170771766	29843
CESC	SENP1	TSCmTOR	0.807823	None	0.052029796	29843
CESC	SENP2	Apoptosis	0.319954	None	-0.285447566	59343
CESC	SENP2	CellCycle	0.319954	None	0.211552125	59343
CESC	SENP2	DNADamage	0.280191	None	-0.495134251	59343
CESC	SENP2	EMT	0.356953	None	-0.390288269	59343
CESC	SENP2	Hormone AR	0.280191	None	-0.435660122	59343
CESC	SENP2	Hormone ER	0.449126	None	-0.14656221	59343
CESC	SENP2	PI3KAKT	0.273601	None	0.691319651	59343
CESC	SENP2	RASMAPK	0.356953	None	0.298412723	59343
CESC	SENP2	RTK	0.319954	None	0.37519997	59343
CESC	SENP2	TSCmTOR	0.319954	None	0.253698295	59343
CESC	SENP3	Apoptosis	0.541453	None	0.207249156	26168
CESC	SENP3	CellCycle	0.109376	None	0.368327697	26168
CESC	SENP3	DNADamage	0.691395	None	0.150597446	26168
CESC	SENP3	EMT	0.156692	None	-0.731189854	26168
CESC	SENP3	Hormone AR	0.109376	None	0.535160745	26168
CESC	SENP3	Hormone ER	0.915189	None	-0.02024299	26168
CESC	SENP3	PI3KAKT	0.691395	None	-0.155638938	26168
CESC	SENP3	RASMAPK	0.256244	None	-0.430863638	26168
CESC	SENP3	RTK	0.541453	None	0.263333363	26168
CESC	SENP3	TSCmTOR	0.109376	None	-0.483171803	26168
CESC	SENP5	Apoptosis	0.837953	None	-0.1151959	205564
CESC	SENP5	CellCycle	0.74598	None	0.153830948	205564
CESC	SENP5	DNADamage	0.91598	None	-0.026853064	205564
CESC	SENP5	EMT	0.837953	None	-0.236716724	205564
CESC	SENP5	Hormone AR	0.899826	None	0.059622877	205564
CESC	SENP5	Hormone ER	0.899826	None	0.052049383	205564
CESC	SENP5	PI3KAKT	0.240396	None	0.705862546	205564
CESC	SENP5	RASMAPK	0.612749	None	0.378205245	205564
CESC	SENP5	RTK	0.612749	None	0.443180447	205564
CESC	SENP5	TSCmTOR	0.74598	None	0.202566741	205564
CESC	SENP6	Apoptosis	0.384588	None	-0.375955955	26054
CESC	SENP6	CellCycle	0.733922	None	-0.095727714	26054
CESC	SENP6	DNADamage	0.733922	None	0.13933254	26054
CESC	SENP6	EMT	0.614582	None	0.513603925	26054
CESC	SENP6	Hormone AR	0.700071	None	-0.222529034	26054
CESC	SENP6	Hormone ER	0.843022	None	0.058426154	26054
CESC	SENP6	PI3KAKT	0.952972	None	0.018614546	26054
CESC	SENP6	RASMAPK	0.700071	None	-0.229245418	26054
CESC	SENP6	RTK	0.700071	None	-0.270391947	26054
CESC	SENP6	TSCmTOR	0.384588	None	-0.411345676	26054
CESC	SENP7	Apoptosis	0.2916	None	-0.361357563	57337
CESC	SENP7	CellCycle	0.235277	None	-0.349164324	57337
CESC	SENP7	DNADamage	0.552152	None	0.220735898	57337
CESC	SENP7	EMT	0.722942	None	-0.216380835	57337
CESC	SENP7	Hormone AR	0.51423	None	0.281426973	57337
CESC	SENP7	Hormone ER	0.235277	None	0.37862722	57337
CESC	SENP7	PI3KAKT	0.378933	None	0.45194933	57337
CESC	SENP7	RASMAPK	0.79718	None	-0.073227765	57337
CESC	SENP7	RTK	0.552152	None	-0.259639251	57337
CESC	SENP7	TSCmTOR	0.79718	None	-0.073206421	57337
CESC	SUMO1	Apoptosis	0.825691	None	-0.119479682	7341
CESC	SUMO1	CellCycle	0.898993	None	0.055070347	7341
CESC	SUMO1	DNADamage	0.3422	None	0.422855759	7341
CESC	SUMO1	EMT	0.825691	None	-0.303005194	7341
CESC	SUMO1	Hormone AR	0.3422	None	0.45215674	7341
CESC	SUMO1	Hormone ER	0.616668	None	0.215663997	7341
CESC	SUMO1	PI3KAKT	0.825691	None	0.207488943	7341
CESC	SUMO1	RASMAPK	0.898993	None	0.036800632	7341
CESC	SUMO1	RTK	0.3422	None	-0.564041201	7341
CESC	SUMO1	TSCmTOR	0.898993	None	0.040991642	7341
CESC	SUMO2	Apoptosis	0.934046	None	0.017573311	6613
CESC	SUMO2	CellCycle	0.934046	None	0.063629366	6613
CESC	SUMO2	DNADamage	0.934046	None	0.064943793	6613
CESC	SUMO2	EMT	0.090834	None	-1.004268131	6613
CESC	SUMO2	Hormone AR	0.510096	None	0.288483516	6613
CESC	SUMO2	Hormone ER	0.510096	None	-0.246794858	6613
CESC	SUMO2	PI3KAKT	0.934046	None	0.039556759	6613
CESC	SUMO2	RASMAPK	0.090834	None	-0.62628523	6613
CESC	SUMO2	RTK	0.090834	None	-0.661962637	6613
CESC	SUMO2	TSCmTOR	0.934046	None	-0.120755416	6613
CESC	SUMO3	Apoptosis	0.971213	None	0.007834581	6612
CESC	SUMO3	CellCycle	0.418527	None	0.155430844	6612
CESC	SUMO3	DNADamage	0.103916	None	-0.559584026	6612
CESC	SUMO3	EMT	0.300051	None	-0.523901618	6612
CESC	SUMO3	Hormone AR	0.291936	None	-0.364928554	6612
CESC	SUMO3	Hormone ER	0.204614	None	-0.33757584	6612
CESC	SUMO3	PI3KAKT	0.36408	None	0.330821106	6612
CESC	SUMO3	RASMAPK	0.300051	None	0.361412265	6612
CESC	SUMO3	RTK	0.103916	None	0.72542695	6612
CESC	SUMO3	TSCmTOR	0.103916	None	0.466965636	6612
CESC	UBC9	Apoptosis	0.524856	None	-0.345455584	7329
CESC	UBC9	CellCycle	0.660285	None	0.080172902	7329
CESC	UBC9	DNADamage	0.545648	None	-0.200908958	7329
CESC	UBC9	EMT	0.524856	None	0.669690262	7329
CESC	UBC9	Hormone AR	0.545648	None	-0.267351174	7329
CESC	UBC9	Hormone ER	0.545648	None	-0.206200133	7329
CESC	UBC9	PI3KAKT	0.545648	None	0.257126449	7329
CESC	UBC9	RASMAPK	0.660285	None	-0.126121223	7329
CESC	UBC9	RTK	0.545648	None	-0.313378732	7329
CESC	UBC9	TSCmTOR	0.545648	None	0.197245693	7329
CHOL	SENP1	Apoptosis	0.881003	None	-0.099802715	29843
CHOL	SENP1	CellCycle	0.486548	None	-0.607695724	29843
CHOL	SENP1	DNADamage	0.881003	None	0.362943926	29843
CHOL	SENP1	EMT	0.881003	None	0.239387678	29843
CHOL	SENP1	Hormone AR	0.881003	None	-0.180056557	29843
CHOL	SENP1	Hormone ER	0.928437	None	-0.027494234	29843
CHOL	SENP1	PI3KAKT	0.881003	None	-0.28635418	29843
CHOL	SENP1	RASMAPK	0.881003	None	0.275983517	29843
CHOL	SENP1	RTK	0.881003	None	-0.284940657	29843
CHOL	SENP1	TSCmTOR	0.881003	None	-0.125618016	29843
CHOL	SENP2	Apoptosis	0.900377	None	0.211515917	59343
CHOL	SENP2	CellCycle	0.169875	None	0.739680373	59343
CHOL	SENP2	DNADamage	0.95339	None	0.033177902	59343
CHOL	SENP2	EMT	0.900377	None	-0.4920227	59343
CHOL	SENP2	Hormone AR	0.756969	None	0.581217657	59343
CHOL	SENP2	Hormone ER	0.900377	None	0.279321819	59343
CHOL	SENP2	PI3KAKT	0.900377	None	0.355074465	59343
CHOL	SENP2	RASMAPK	0.900377	None	0.152873066	59343
CHOL	SENP2	RTK	0.900377	None	0.081440016	59343
CHOL	SENP2	TSCmTOR	0.900377	None	0.188973843	59343
CHOL	SENP3	Apoptosis	0.942439	None	0.071667602	26168
CHOL	SENP3	CellCycle	0.942439	None	0.038568163	26168
CHOL	SENP3	DNADamage	0.942439	None	0.317037571	26168
CHOL	SENP3	EMT	0.942439	None	0.232684535	26168
CHOL	SENP3	Hormone AR	0.942439	None	-0.029223529	26168
CHOL	SENP3	Hormone ER	0.804628	None	0.300989632	26168
CHOL	SENP3	PI3KAKT	0.804628	None	0.562990381	26168
CHOL	SENP3	RASMAPK	0.490408	None	0.802346632	26168
CHOL	SENP3	RTK	0.490408	None	0.615061134	26168
CHOL	SENP3	TSCmTOR	0.942439	None	0.091294399	26168
CHOL	SENP5	Apoptosis	0.493986	None	0.325180008	205564
CHOL	SENP5	CellCycle	0.285736	None	0.644645385	205564
CHOL	SENP5	DNADamage	0.29521	None	-0.800901879	205564
CHOL	SENP5	EMT	0.29521	None	1.012604834	205564
CHOL	SENP5	Hormone AR	0.959299	None	0.02115971	205564
CHOL	SENP5	Hormone ER	0.29521	None	0.406236334	205564
CHOL	SENP5	PI3KAKT	0.285736	None	0.905369967	205564
CHOL	SENP5	RASMAPK	0.285736	None	0.861754198	205564
CHOL	SENP5	RTK	0.847637	None	0.107562889	205564
CHOL	SENP5	TSCmTOR	0.29521	None	0.685764773	205564
CHOL	SENP6	Apoptosis	0.990331	None	-0.004434507	26054
CHOL	SENP6	CellCycle	0.531176	None	0.328023481	26054
CHOL	SENP6	DNADamage	0.531176	None	-0.791214041	26054
CHOL	SENP6	EMT	0.531176	None	0.687787063	26054
CHOL	SENP6	Hormone AR	0.531176	None	0.36410908	26054
CHOL	SENP6	Hormone ER	0.711827	None	0.143420613	26054
CHOL	SENP6	PI3KAKT	0.711827	None	0.250764095	26054
CHOL	SENP6	RASMAPK	0.531176	None	0.690978625	26054
CHOL	SENP6	RTK	0.531176	None	0.565749153	26054
CHOL	SENP6	TSCmTOR	0.531176	None	0.44638557	26054
CHOL	SENP7	Apoptosis	0.569465	None	0.538748052	57337
CHOL	SENP7	CellCycle	0.792356	None	0.151503066	57337
CHOL	SENP7	DNADamage	0.569465	None	-0.770729722	57337
CHOL	SENP7	EMT	0.569465	None	0.991373833	57337
CHOL	SENP7	Hormone AR	0.792356	None	-0.231658251	57337
CHOL	SENP7	Hormone ER	0.949788	None	0.019895614	57337
CHOL	SENP7	PI3KAKT	0.792356	None	0.341629632	57337
CHOL	SENP7	RASMAPK	0.762527	None	0.449444447	57337
CHOL	SENP7	RTK	0.843396	None	0.111404662	57337
CHOL	SENP7	TSCmTOR	0.762527	None	0.41208708	57337
CHOL	SUMO1	Apoptosis	0.913002	None	-0.038958024	7341
CHOL	SUMO1	CellCycle	0.682812	None	-0.22868511	7341
CHOL	SUMO1	DNADamage	0.682812	None	0.656475862	7341
CHOL	SUMO1	EMT	0.682812	None	-0.557881762	7341
CHOL	SUMO1	Hormone AR	0.682812	None	-0.518420151	7341
CHOL	SUMO1	Hormone ER	0.682812	None	-0.278066814	7341
CHOL	SUMO1	PI3KAKT	0.682812	None	-0.477846616	7341
CHOL	SUMO1	RASMAPK	0.682812	None	-0.503646766	7341
CHOL	SUMO1	RTK	0.874077	None	-0.096031224	7341
CHOL	SUMO1	TSCmTOR	0.811717	None	-0.230761104	7341
CHOL	SUMO2	Apoptosis	0.945227	None	0.075801377	6613
CHOL	SUMO2	CellCycle	0.945227	None	-0.11063172	6613
CHOL	SUMO2	DNADamage	0.945227	None	0.169839635	6613
CHOL	SUMO2	EMT	0.945227	None	1.204954137	6613
CHOL	SUMO2	Hormone AR	0.945227	None	-0.46603432	6613
CHOL	SUMO2	Hormone ER	0.948795	None	0.018847193	6613
CHOL	SUMO2	PI3KAKT	0.945227	None	-0.265383594	6613
CHOL	SUMO2	RASMAPK	0.945227	None	-0.308845763	6613
CHOL	SUMO2	RTK	0.945227	None	-0.300452274	6613
CHOL	SUMO2	TSCmTOR	0.945227	None	-0.36993011	6613
CHOL	SUMO3	Apoptosis	0.444634	None	0.432825072	6612
CHOL	SUMO3	CellCycle	0.444634	None	0.354624549	6612
CHOL	SUMO3	DNADamage	0.444634	None	-0.663324398	6612
CHOL	SUMO3	EMT	0.262561	None	1.453176162	6612
CHOL	SUMO3	Hormone AR	0.477831	None	-0.387386799	6612
CHOL	SUMO3	Hormone ER	0.594654	None	-0.189690683	6612
CHOL	SUMO3	PI3KAKT	0.262561	None	0.912702636	6612
CHOL	SUMO3	RASMAPK	0.483436	None	0.427390576	6612
CHOL	SUMO3	RTK	0.652533	None	-0.156660535	6612
CHOL	SUMO3	TSCmTOR	0.262561	None	0.86844177	6612
CHOL	UBC9	Apoptosis	0.876271	None	-0.142147348	7329
CHOL	UBC9	CellCycle	0.876271	None	-0.239190079	7329
CHOL	UBC9	DNADamage	0.876271	None	-0.483976528	7329
CHOL	UBC9	EMT	0.876271	None	0.652302781	7329
CHOL	UBC9	Hormone AR	0.395077	None	-0.803203822	7329
CHOL	UBC9	Hormone ER	0.965824	None	-0.050415512	7329
CHOL	UBC9	PI3KAKT	0.876271	None	-0.328144482	7329
CHOL	UBC9	RASMAPK	0.876271	None	0.220700563	7329
CHOL	UBC9	RTK	0.876271	None	0.192714377	7329
CHOL	UBC9	TSCmTOR	0.983172	None	-0.009968977	7329
COAD	DNMT1	Apoptosis	0.00296181	Activation	0.883676703	1786
COAD	SENP1	Apoptosis	0.500673	None	-0.332180205	29843
COAD	SENP1	CellCycle	0.819298	None	0.051499778	29843
COAD	SENP1	DNADamage	0.557691	None	-0.154202552	29843
COAD	SENP1	EMT	0.211715	None	0.784199929	29843
COAD	SENP1	Hormone AR	0.111823	None	-0.35219585	29843
COAD	SENP1	Hormone ER	0.500673	None	-0.132587414	29843
COAD	SENP1	PI3KAKT	0.557691	None	0.314024465	29843
COAD	SENP1	RASMAPK	0.819298	None	-0.074065101	29843
COAD	SENP1	RTK	0.576123	None	0.151297606	29843
COAD	SENP1	TSCmTOR	0.576123	None	0.141884421	29843
COAD	SENP2	Apoptosis	0.918058	None	-0.053178943	59343
COAD	SENP2	CellCycle	0.473016	None	0.363396998	59343
COAD	SENP2	DNADamage	0.473016	None	0.282503618	59343
COAD	SENP2	EMT	0.918058	None	-0.128673461	59343
COAD	SENP2	Hormone AR	0.7061	None	-0.129955424	59343
COAD	SENP2	Hormone ER	0.918058	None	-0.030152216	59343
COAD	SENP2	PI3KAKT	0.7061	None	-0.311885865	59343
COAD	SENP2	RASMAPK	0.530059	None	-0.455724489	59343
COAD	SENP2	RTK	0.918058	None	-0.01920495	59343
COAD	SENP2	TSCmTOR	0.918058	None	-0.091894428	59343
COAD	SENP3	Apoptosis	0.92937	None	0.135590522	26168
COAD	SENP3	CellCycle	0.92937	None	0.332664194	26168
COAD	SENP3	DNADamage	0.92937	None	0.055970521	26168
COAD	SENP3	EMT	0.92937	None	-0.356463406	26168
COAD	SENP3	Hormone AR	0.92937	None	0.027371598	26168
COAD	SENP3	Hormone ER	0.92937	None	-0.071558672	26168
COAD	SENP3	PI3KAKT	0.92937	None	-0.209170391	26168
COAD	SENP3	RASMAPK	0.92937	None	-0.028766979	26168
COAD	SENP3	RTK	0.92937	None	-0.191990763	26168
COAD	SENP3	TSCmTOR	0.92937	None	-0.042708564	26168
COAD	SENP5	Apoptosis	0.975137	None	-0.008106328	205564
COAD	SENP5	CellCycle	0.947483	None	0.233052765	205564
COAD	SENP5	DNADamage	0.975137	None	-0.008009415	205564
COAD	SENP5	EMT	0.95084	None	-0.16748234	205564
COAD	SENP5	Hormone AR	0.947483	None	-0.153102167	205564
COAD	SENP5	Hormone ER	0.693799	None	0.18244962	205564
COAD	SENP5	PI3KAKT	0.95084	None	0.264621335	205564
COAD	SENP5	RASMAPK	0.95084	None	-0.171661764	205564
COAD	SENP5	RTK	0.975137	None	-0.020641704	205564
COAD	SENP5	TSCmTOR	0.95084	None	0.11960471	205564
COAD	SENP6	Apoptosis	0.274065	None	-0.500959678	26054
COAD	SENP6	CellCycle	0.328535	None	-0.299085386	26054
COAD	SENP6	DNADamage	0.328535	None	0.219318851	26054
COAD	SENP6	EMT	0.736267	None	-0.169501164	26054
COAD	SENP6	Hormone AR	0.780182	None	-0.039371354	26054
COAD	SENP6	Hormone ER	0.463952	None	-0.090436145	26054
COAD	SENP6	PI3KAKT	0.328535	None	-0.390383118	26054
COAD	SENP6	RASMAPK	0.328535	None	-0.435028176	26054
COAD	SENP6	RTK	0.0532319	None	-0.515879404	26054
COAD	SENP6	TSCmTOR	0.343776	None	-0.225046666	26054
COAD	SENP7	Apoptosis	0.000333041	Inhibition	-1.023250414	57337
COAD	SENP7	CellCycle	9.7275e-05	Inhibition	-0.944153432	57337
COAD	SENP7	DNADamage	0.857621	None	-0.028735612	57337
COAD	SENP7	EMT	0.271751	None	0.618989846	57337
COAD	SENP7	Hormone AR	0.588848	None	0.103949818	57337
COAD	SENP7	Hormone ER	0.624617	None	0.058584165	57337
COAD	SENP7	PI3KAKT	0.430768	None	0.375399644	57337
COAD	SENP7	RASMAPK	0.130772	None	0.665900506	57337
COAD	SENP7	RTK	0.588848	None	0.152743812	57337
COAD	SENP7	TSCmTOR	0.588848	None	0.138805242	57337
COAD	SUMO1	Apoptosis	0.132715	None	0.475859669	7341
COAD	SUMO1	CellCycle	0.0701193	None	0.532221128	7341
COAD	SUMO1	DNADamage	0.0701193	None	0.391155768	7341
COAD	SUMO1	EMT	0.44542	None	-0.357282681	7341
COAD	SUMO1	Hormone AR	0.612291	None	0.070962707	7341
COAD	SUMO1	Hormone ER	0.532255	None	-0.07115675	7341
COAD	SUMO1	PI3KAKT	0.153111	None	-0.486538097	7341
COAD	SUMO1	RASMAPK	0.133834	None	-0.565310278	7341
COAD	SUMO1	RTK	0.0955821	None	-0.406389582	7341
COAD	SUMO1	TSCmTOR	0.101962	None	-0.392519855	7341
COAD	SUMO2	Apoptosis	0.464679	None	0.3904039	6613
COAD	SUMO2	CellCycle	0.464679	None	0.234611094	6613
COAD	SUMO2	DNADamage	0.464679	None	-0.158425465	6613
COAD	SUMO2	EMT	0.464679	None	0.448674231	6613
COAD	SUMO2	Hormone AR	0.464679	None	-0.16074222	6613
COAD	SUMO2	Hormone ER	0.901513	None	-0.012483089	6613
COAD	SUMO2	PI3KAKT	0.604926	None	-0.211029575	6613
COAD	SUMO2	RASMAPK	0.464679	None	-0.407554956	6613
COAD	SUMO2	RTK	0.130735	None	-0.458704385	6613
COAD	SUMO2	TSCmTOR	0.655023	None	-0.103758422	6613
COAD	SUMO3	Apoptosis	0.998998	None	0.30290886	6612
COAD	SUMO3	CellCycle	0.998998	None	-0.060419737	6612
COAD	SUMO3	DNADamage	0.206147	None	-0.367476285	6612
COAD	SUMO3	EMT	0.998998	None	0.099403436	6612
COAD	SUMO3	Hormone AR	0.998998	None	0.00017551	6612
COAD	SUMO3	Hormone ER	0.998998	None	-0.012322154	6612
COAD	SUMO3	PI3KAKT	0.998998	None	0.223920715	6612
COAD	SUMO3	RASMAPK	0.998998	None	-0.036026906	6612
COAD	SUMO3	RTK	0.998998	None	-0.002090472	6612
COAD	SUMO3	TSCmTOR	0.998998	None	0.078323775	6612
COAD	UBC9	Apoptosis	0.970261	None	0.163488314	7329
COAD	UBC9	CellCycle	0.945506	None	0.284986729	7329
COAD	UBC9	DNADamage	0.970261	None	-0.005974264	7329
COAD	UBC9	EMT	0.970261	None	-0.178592403	7329
COAD	UBC9	Hormone AR	0.610665	None	-0.260749262	7329
COAD	UBC9	Hormone ER	0.970261	None	-0.024497971	7329
COAD	UBC9	PI3KAKT	0.970261	None	0.127509121	7329
COAD	UBC9	RASMAPK	0.970261	None	0.081515815	7329
COAD	UBC9	RTK	0.970261	None	-0.025186163	7329
COAD	UBC9	TSCmTOR	0.970261	None	0.040509795	7329
DLBC	SENP1	Apoptosis	0.470646	None	-0.519567064	29843
DLBC	SENP1	CellCycle	0.634877	None	-0.310254545	29843
DLBC	SENP1	DNADamage	0.634877	None	-0.305325356	29843
DLBC	SENP1	EMT	0.393227	None	-0.644224905	29843
DLBC	SENP1	Hormone AR	0.470646	None	-0.490250982	29843
DLBC	SENP1	Hormone ER	0.634877	None	-0.096593082	29843
DLBC	SENP1	PI3KAKT	0.634877	None	0.517501516	29843
DLBC	SENP1	RASMAPK	0.470646	None	0.644924758	29843
DLBC	SENP1	RTK	0.393227	None	0.979298779	29843
DLBC	SENP1	TSCmTOR	0.393227	None	0.693447752	29843
DLBC	SENP2	Apoptosis	0.717563	None	-0.31683613	59343
DLBC	SENP2	CellCycle	0.894565	None	0.162751331	59343
DLBC	SENP2	DNADamage	0.940235	None	0.05450974	59343
DLBC	SENP2	EMT	0.600492	None	-0.389691604	59343
DLBC	SENP2	Hormone AR	0.940235	None	-0.033947163	59343
DLBC	SENP2	Hormone ER	0.488383	None	-0.326620904	59343
DLBC	SENP2	PI3KAKT	0.600492	None	0.999251537	59343
DLBC	SENP2	RASMAPK	0.600492	None	0.532781213	59343
DLBC	SENP2	RTK	0.600492	None	0.507793939	59343
DLBC	SENP2	TSCmTOR	0.194207	None	0.914769701	59343
DLBC	SENP3	Apoptosis	0.467557	None	-0.341749543	26168
DLBC	SENP3	CellCycle	0.305772	None	0.583389403	26168
DLBC	SENP3	DNADamage	0.453456	None	0.593528624	26168
DLBC	SENP3	EMT	0.305772	None	0.649478895	26168
DLBC	SENP3	Hormone AR	0.458159	None	0.371898471	26168
DLBC	SENP3	Hormone ER	0.458159	None	-0.164903381	26168
DLBC	SENP3	PI3KAKT	0.209417	None	-1.540606535	26168
DLBC	SENP3	RASMAPK	0.305772	None	-0.687869436	26168
DLBC	SENP3	RTK	0.209417	None	-1.056510308	26168
DLBC	SENP3	TSCmTOR	0.305772	None	-0.675039888	26168
DLBC	SENP5	Apoptosis	0.946359	None	-0.077069796	205564
DLBC	SENP5	CellCycle	0.728326	None	-0.649649697	205564
DLBC	SENP5	DNADamage	0.870696	None	-0.292893705	205564
DLBC	SENP5	EMT	0.806268	None	-0.497538668	205564
DLBC	SENP5	Hormone AR	0.946359	None	-0.03084555	205564
DLBC	SENP5	Hormone ER	0.946359	None	-0.034905889	205564
DLBC	SENP5	PI3KAKT	0.863421	None	0.492176804	205564
DLBC	SENP5	RASMAPK	0.863421	None	0.362628986	205564
DLBC	SENP5	RTK	0.806268	None	0.509993567	205564
DLBC	SENP5	TSCmTOR	0.728326	None	0.694665217	205564
DLBC	SENP6	Apoptosis	0.890231	None	0.233354156	26054
DLBC	SENP6	CellCycle	0.890231	None	-0.534160664	26054
DLBC	SENP6	DNADamage	0.890231	None	-0.090447973	26054
DLBC	SENP6	EMT	0.890231	None	-0.230471403	26054
DLBC	SENP6	Hormone AR	0.890231	None	-0.341831029	26054
DLBC	SENP6	Hormone ER	0.643323	None	-0.359033697	26054
DLBC	SENP6	PI3KAKT	0.890231	None	0.104981974	26054
DLBC	SENP6	RASMAPK	0.890231	None	0.156655744	26054
DLBC	SENP6	RTK	0.890231	None	0.204695048	26054
DLBC	SENP6	TSCmTOR	0.890231	None	0.304252744	26054
DLBC	SENP7	Apoptosis	0.682774	None	-0.407289434	57337
DLBC	SENP7	CellCycle	0.135696	None	-1.04552113	57337
DLBC	SENP7	DNADamage	0.682774	None	0.359233928	57337
DLBC	SENP7	EMT	0.682774	None	-0.625127245	57337
DLBC	SENP7	Hormone AR	0.853419	None	-0.083213797	57337
DLBC	SENP7	Hormone ER	0.682774	None	-0.152534272	57337
DLBC	SENP7	PI3KAKT	0.682774	None	0.595989473	57337
DLBC	SENP7	RASMAPK	0.682774	None	0.262160381	57337
DLBC	SENP7	RTK	0.682774	None	0.256653268	57337
DLBC	SENP7	TSCmTOR	0.682774	None	0.265148422	57337
DLBC	SUMO1	Apoptosis	0.424831	None	0.403253783	7341
DLBC	SUMO1	CellCycle	0.424831	None	0.454173873	7341
DLBC	SUMO1	DNADamage	0.424831	None	0.530715097	7341
DLBC	SUMO1	EMT	0.424831	None	0.419478084	7341
DLBC	SUMO1	Hormone AR	0.424831	None	0.403107186	7341
DLBC	SUMO1	Hormone ER	0.663888	None	0.088242458	7341
DLBC	SUMO1	PI3KAKT	0.0577663	None	-1.645595562	7341
DLBC	SUMO1	RASMAPK	0.0231283	Inhibition	-1.275330176	7341
DLBC	SUMO1	RTK	0.015982	Inhibition	-1.39330063	7341
DLBC	SUMO1	TSCmTOR	0.00387049	Inhibition	-1.299586372	7341
DLBC	SUMO2	Apoptosis	0.453464	None	0.455418368	6613
DLBC	SUMO2	CellCycle	0.094106	None	0.804916548	6613
DLBC	SUMO2	DNADamage	0.72673	None	0.287194786	6613
DLBC	SUMO2	EMT	0.0206778	Activation	1.131076222	6613
DLBC	SUMO2	Hormone AR	0.90723	None	0.050063194	6613
DLBC	SUMO2	Hormone ER	0.0369417	Inhibition	-0.458862894	6613
DLBC	SUMO2	PI3KAKT	0.0206778	Inhibition	-2.098640744	6613
DLBC	SUMO2	RASMAPK	0.0206778	Inhibition	-1.234182489	6613
DLBC	SUMO2	RTK	0.0083379	Inhibition	-1.60349357	6613
DLBC	SUMO2	TSCmTOR	0.0206778	Inhibition	-0.948495562	6613
DLBC	SUMO3	Apoptosis	0.95899	None	-0.075695618	6612
DLBC	SUMO3	CellCycle	0.95899	None	-0.152667385	6612
DLBC	SUMO3	DNADamage	0.588006	None	-1.044269176	6612
DLBC	SUMO3	EMT	0.95899	None	0.059488819	6612
DLBC	SUMO3	Hormone AR	0.95899	None	-0.465844112	6612
DLBC	SUMO3	Hormone ER	0.95899	None	0.084660471	6612
DLBC	SUMO3	PI3KAKT	0.95899	None	0.040471658	6612
DLBC	SUMO3	RASMAPK	0.95899	None	0.064250565	6612
DLBC	SUMO3	RTK	0.95899	None	0.240222875	6612
DLBC	SUMO3	TSCmTOR	0.95899	None	0.15149905	6612
DLBC	UBC9	Apoptosis	0.66271	None	0.341239883	7329
DLBC	UBC9	CellCycle	0.925474	None	-0.041614888	7329
DLBC	UBC9	DNADamage	0.0524761	None	1.356338196	7329
DLBC	UBC9	EMT	0.854247	None	0.153689641	7329
DLBC	UBC9	Hormone AR	0.291992	None	0.60266323	7329
DLBC	UBC9	Hormone ER	0.854247	None	-0.058677241	7329
DLBC	UBC9	PI3KAKT	0.0524761	None	-1.729654045	7329
DLBC	UBC9	RASMAPK	0.0593093	None	-1.07568364	7329
DLBC	UBC9	RTK	0.0388691	Inhibition	-1.362933445	7329
DLBC	UBC9	TSCmTOR	0.0388691	Inhibition	-1.064935184	7329
ESCA	SENP1	Apoptosis	0.745017	None	-0.075700533	29843
ESCA	SENP1	CellCycle	0.360145	None	0.227509958	29843
ESCA	SENP1	DNADamage	0.116942	None	0.815297758	29843
ESCA	SENP1	EMT	0.360145	None	0.545459857	29843
ESCA	SENP1	Hormone AR	0.360145	None	-0.295554782	29843
ESCA	SENP1	Hormone ER	0.360145	None	-0.168919094	29843
ESCA	SENP1	PI3KAKT	0.360145	None	0.273709099	29843
ESCA	SENP1	RASMAPK	0.144085	None	-0.544319613	29843
ESCA	SENP1	RTK	0.360145	None	-0.545422312	29843
ESCA	SENP1	TSCmTOR	0.360145	None	-0.27949573	29843
ESCA	SENP2	Apoptosis	0.390996	None	0.213904212	59343
ESCA	SENP2	CellCycle	0.0258407	Activation	0.591275624	59343
ESCA	SENP2	DNADamage	0.15218	None	0.571021496	59343
ESCA	SENP2	EMT	0.231115	None	0.676219671	59343
ESCA	SENP2	Hormone AR	0.158161	None	-0.44861723	59343
ESCA	SENP2	Hormone ER	0.933112	None	-0.010160995	59343
ESCA	SENP2	PI3KAKT	0.344544	None	-0.305202245	59343
ESCA	SENP2	RASMAPK	0.0075583	Inhibition	-0.799660395	59343
ESCA	SENP2	RTK	0.0263481	Inhibition	-0.941145513	59343
ESCA	SENP2	TSCmTOR	0.0075583	Inhibition	-0.723578731	59343
ESCA	SENP3	Apoptosis	0.640194	None	0.173974757	26168
ESCA	SENP3	CellCycle	0.00185037	Activation	0.819456066	26168
ESCA	SENP3	DNADamage	0.112714	None	0.739992864	26168
ESCA	SENP3	EMT	0.550575	None	0.528558642	26168
ESCA	SENP3	Hormone AR	0.640194	None	-0.218667175	26168
ESCA	SENP3	Hormone ER	0.665587	None	-0.052400089	26168
ESCA	SENP3	PI3KAKT	0.550575	None	0.346175565	26168
ESCA	SENP3	RASMAPK	0.665587	None	-0.107936465	26168
ESCA	SENP3	RTK	0.665587	None	-0.212905588	26168
ESCA	SENP3	TSCmTOR	0.550575	None	-0.25719156	26168
ESCA	SENP5	Apoptosis	0.810989	None	0.095629047	205564
ESCA	SENP5	CellCycle	0.810989	None	0.079481734	205564
ESCA	SENP5	DNADamage	0.822565	None	-0.071758494	205564
ESCA	SENP5	EMT	0.0683128	None	1.013461417	205564
ESCA	SENP5	Hormone AR	0.0484643	Inhibition	-0.676265901	205564
ESCA	SENP5	Hormone ER	0.593163	None	0.113702391	205564
ESCA	SENP5	PI3KAKT	0.810989	None	-0.120586706	205564
ESCA	SENP5	RASMAPK	0.0484643	Inhibition	-0.60688004	205564
ESCA	SENP5	RTK	0.0484643	Inhibition	-0.99892494	205564
ESCA	SENP5	TSCmTOR	0.0484643	Inhibition	-0.536787659	205564
ESCA	SENP6	Apoptosis	0.615712	None	-0.257673585	26054
ESCA	SENP6	CellCycle	0.717738	None	0.152311098	26054
ESCA	SENP6	DNADamage	0.507628	None	0.457752315	26054
ESCA	SENP6	EMT	0.615712	None	-0.493550817	26054
ESCA	SENP6	Hormone AR	0.507628	None	0.437397438	26054
ESCA	SENP6	Hormone ER	0.717738	None	-0.06070207	26054
ESCA	SENP6	PI3KAKT	0.717738	None	0.101441067	26054
ESCA	SENP6	RASMAPK	0.507628	None	-0.358677129	26054
ESCA	SENP6	RTK	0.717738	None	0.15684386	26054
ESCA	SENP6	TSCmTOR	0.717738	None	-0.136810295	26054
ESCA	SENP7	Apoptosis	0.103569	None	-0.544402624	57337
ESCA	SENP7	CellCycle	0.0370399	Inhibition	-0.640726069	57337
ESCA	SENP7	DNADamage	0.339304	None	-0.322584143	57337
ESCA	SENP7	EMT	0.264239	None	0.730686871	57337
ESCA	SENP7	Hormone AR	0.291493	None	-0.346033809	57337
ESCA	SENP7	Hormone ER	0.968275	None	-0.004942576	57337
ESCA	SENP7	PI3KAKT	0.143337	None	0.521820631	57337
ESCA	SENP7	RASMAPK	0.339304	None	-0.263140646	57337
ESCA	SENP7	RTK	0.143337	None	-0.789222498	57337
ESCA	SENP7	TSCmTOR	0.291493	None	-0.306310474	57337
ESCA	SUMO1	Apoptosis	0.805163	None	0.080719937	7341
ESCA	SUMO1	CellCycle	0.211822	None	0.360039692	7341
ESCA	SUMO1	DNADamage	0.164434	None	0.62088764	7341
ESCA	SUMO1	EMT	0.680489	None	0.344686431	7341
ESCA	SUMO1	Hormone AR	0.8612	None	0.046998735	7341
ESCA	SUMO1	Hormone ER	0.164434	None	0.241849194	7341
ESCA	SUMO1	PI3KAKT	0.715962	None	-0.158967	7341
ESCA	SUMO1	RASMAPK	0.196802	None	-0.434749948	7341
ESCA	SUMO1	RTK	0.164434	None	-0.757413383	7341
ESCA	SUMO1	TSCmTOR	0.430515	None	-0.265035556	7341
ESCA	SUMO2	Apoptosis	0.478634	None	0.220635659	6613
ESCA	SUMO2	CellCycle	0.111518	None	0.54210124	6613
ESCA	SUMO2	DNADamage	0.490346	None	-0.24495421	6613
ESCA	SUMO2	EMT	0.41694	None	0.683122909	6613
ESCA	SUMO2	Hormone AR	0.41694	None	-0.371441242	6613
ESCA	SUMO2	Hormone ER	0.490346	None	0.096001042	6613
ESCA	SUMO2	PI3KAKT	0.999647	None	0.000123734	6613
ESCA	SUMO2	RASMAPK	0.452274	None	-0.279129852	6613
ESCA	SUMO2	RTK	0.111518	None	-0.838933653	6613
ESCA	SUMO2	TSCmTOR	0.419492	None	-0.292559487	6613
ESCA	SUMO3	Apoptosis	0.312865	None	0.279716805	6612
ESCA	SUMO3	CellCycle	0.0228158	Activation	0.5717818	6612
ESCA	SUMO3	DNADamage	0.5799	None	-0.176932626	6612
ESCA	SUMO3	EMT	0.000193535	Activation	2.021536516	6612
ESCA	SUMO3	Hormone AR	0.00547512	Inhibition	-0.827857005	6612
ESCA	SUMO3	Hormone ER	0.0641091	None	0.258616191	6612
ESCA	SUMO3	PI3KAKT	0.413307	None	0.274691104	6612
ESCA	SUMO3	RASMAPK	0.447499	None	-0.209877611	6612
ESCA	SUMO3	RTK	0.00165015	Inhibition	-1.304669913	6612
ESCA	SUMO3	TSCmTOR	0.248879	None	-0.337816362	6612
ESCA	UBC9	Apoptosis	0.360346	None	0.310016498	7329
ESCA	UBC9	CellCycle	0.118951	None	0.46939506	7329
ESCA	UBC9	DNADamage	0.826167	None	-0.071086779	7329
ESCA	UBC9	EMT	0.118951	None	1.030769561	7329
ESCA	UBC9	Hormone AR	0.118951	None	-0.651480212	7329
ESCA	UBC9	Hormone ER	0.456485	None	0.129858246	7329
ESCA	UBC9	PI3KAKT	0.826167	None	0.078638494	7329
ESCA	UBC9	RASMAPK	0.35255	None	0.365587944	7329
ESCA	UBC9	RTK	0.826167	None	-0.18100217	7329
ESCA	UBC9	TSCmTOR	0.826167	None	-0.06681359	7329
GBM	SENP1	Apoptosis	0.428958	None	-0.343221883	29843
GBM	SENP1	CellCycle	0.428958	None	0.471548073	29843
GBM	SENP1	DNADamage	0.187118	None	0.499483996	29843
GBM	SENP1	EMT	0.416888	None	-0.311792653	29843
GBM	SENP1	Hormone AR	0.653002	None	0.091226281	29843
GBM	SENP1	Hormone ER	0.552867	None	-0.175597834	29843
GBM	SENP1	PI3KAKT	0.428958	None	0.643100015	29843
GBM	SENP1	RASMAPK	0.962557	None	0.023960715	29843
GBM	SENP1	RTK	0.653002	None	-0.27590485	29843
GBM	SENP1	TSCmTOR	0.0842801	None	1.205358351	29843
GBM	SENP2	Apoptosis	0.251511	None	-0.419376982	59343
GBM	SENP2	CellCycle	0.875832	None	0.11233532	59343
GBM	SENP2	DNADamage	0.875832	None	-0.059528765	59343
GBM	SENP2	EMT	0.209025	None	-0.369506986	59343
GBM	SENP2	Hormone AR	0.875832	None	0.060939518	59343
GBM	SENP2	Hormone ER	0.875832	None	0.030987487	59343
GBM	SENP2	PI3KAKT	0.251511	None	0.813799103	59343
GBM	SENP2	RASMAPK	0.0570775	None	1.396025297	59343
GBM	SENP2	RTK	0.251511	None	-0.711424584	59343
GBM	SENP2	TSCmTOR	0.209025	None	0.904115297	59343
GBM	SENP3	Apoptosis	0.919489	None	-0.029804349	26168
GBM	SENP3	CellCycle	0.725592	None	0.177750986	26168
GBM	SENP3	DNADamage	0.725592	None	0.11160192	26168
GBM	SENP3	EMT	0.631377	None	-0.34289024	26168
GBM	SENP3	Hormone AR	0.725592	None	0.174547717	26168
GBM	SENP3	Hormone ER	0.725592	None	0.133113763	26168
GBM	SENP3	PI3KAKT	0.725592	None	0.338398345	26168
GBM	SENP3	RASMAPK	0.725592	None	-0.494358758	26168
GBM	SENP3	RTK	0.631377	None	0.710960002	26168
GBM	SENP3	TSCmTOR	0.725592	None	-0.297430279	26168
GBM	SENP5	Apoptosis	0.987298	None	0.048475097	205564
GBM	SENP5	CellCycle	0.783884	None	0.435589955	205564
GBM	SENP5	DNADamage	0.783884	None	0.212563263	205564
GBM	SENP5	EMT	0.987298	None	-0.033463087	205564
GBM	SENP5	Hormone AR	0.987298	None	-0.002718244	205564
GBM	SENP5	Hormone ER	0.106125	None	-0.485286058	205564
GBM	SENP5	PI3KAKT	0.987298	None	-0.291418168	205564
GBM	SENP5	RASMAPK	0.987298	None	-0.032914827	205564
GBM	SENP5	RTK	0.16536	None	-1.011097152	205564
GBM	SENP5	TSCmTOR	0.783884	None	0.423015059	205564
GBM	SENP6	Apoptosis	0.838867	None	-0.254808762	26054
GBM	SENP6	CellCycle	0.838867	None	0.21360108	26054
GBM	SENP6	DNADamage	0.838867	None	0.161416702	26054
GBM	SENP6	EMT	0.838867	None	-0.089457665	26054
GBM	SENP6	Hormone AR	0.468246	None	0.350249219	26054
GBM	SENP6	Hormone ER	0.838867	None	0.039367352	26054
GBM	SENP6	PI3KAKT	0.838867	None	0.163085936	26054
GBM	SENP6	RASMAPK	0.838867	None	-0.325328201	26054
GBM	SENP6	RTK	0.838867	None	0.154919004	26054
GBM	SENP6	TSCmTOR	0.838867	None	-0.244499647	26054
GBM	SENP7	Apoptosis	0.8012	None	-0.22051853	57337
GBM	SENP7	CellCycle	0.866888	None	-0.096570547	57337
GBM	SENP7	DNADamage	0.861021	None	-0.10788202	57337
GBM	SENP7	EMT	0.8012	None	-0.159894727	57337
GBM	SENP7	Hormone AR	0.861021	None	-0.093499693	57337
GBM	SENP7	Hormone ER	0.472681	None	0.323744312	57337
GBM	SENP7	PI3KAKT	0.472681	None	0.830491947	57337
GBM	SENP7	RASMAPK	0.866888	None	0.088430326	57337
GBM	SENP7	RTK	0.8012	None	0.455609483	57337
GBM	SENP7	TSCmTOR	0.472681	None	0.710236385	57337
GBM	SUMO1	Apoptosis	0.88205	None	-0.076929183	7341
GBM	SUMO1	CellCycle	0.594575	None	0.281375305	7341
GBM	SUMO1	DNADamage	0.594575	None	0.182970378	7341
GBM	SUMO1	EMT	0.933855	None	-0.016903697	7341
GBM	SUMO1	Hormone AR	0.459703	None	-0.33352071	7341
GBM	SUMO1	Hormone ER	0.519659	None	-0.242947317	7341
GBM	SUMO1	PI3KAKT	0.473508	None	-0.920524031	7341
GBM	SUMO1	RASMAPK	0.519659	None	-0.56254895	7341
GBM	SUMO1	RTK	0.473508	None	-0.680274202	7341
GBM	SUMO1	TSCmTOR	0.519659	None	-0.473351534	7341
GBM	SUMO2	Apoptosis	0.836117	None	0.240203448	6613
GBM	SUMO2	CellCycle	0.836117	None	0.20793891	6613
GBM	SUMO2	DNADamage	0.836117	None	0.058091776	6613
GBM	SUMO2	EMT	0.836117	None	-0.137595126	6613
GBM	SUMO2	Hormone AR	0.836117	None	0.044834226	6613
GBM	SUMO2	Hormone ER	0.836117	None	0.159313078	6613
GBM	SUMO2	PI3KAKT	0.836117	None	-0.282101453	6613
GBM	SUMO2	RASMAPK	0.836117	None	-0.426730259	6613
GBM	SUMO2	RTK	0.836117	None	0.096844062	6613
GBM	SUMO2	TSCmTOR	0.836117	None	-0.592067827	6613
GBM	SUMO3	Apoptosis	0.872253	None	-0.195196558	6612
GBM	SUMO3	CellCycle	0.872253	None	-0.146124053	6612
GBM	SUMO3	DNADamage	0.678068	None	-0.349614187	6612
GBM	SUMO3	EMT	0.678068	None	-0.252650913	6612
GBM	SUMO3	Hormone AR	0.678068	None	-0.267902453	6612
GBM	SUMO3	Hormone ER	0.872253	None	-0.092617144	6612
GBM	SUMO3	PI3KAKT	0.765124	None	0.566664492	6612
GBM	SUMO3	RASMAPK	0.968268	None	-0.080469765	6612
GBM	SUMO3	RTK	0.872253	None	0.226809434	6612
GBM	SUMO3	TSCmTOR	0.968268	None	-0.018423382	6612
GBM	UBC9	Apoptosis	0.0570253	None	0.706669083	7329
GBM	UBC9	CellCycle	0.0570253	None	0.940194802	7329
GBM	UBC9	DNADamage	0.516952	None	0.230205489	7329
GBM	UBC9	EMT	0.361486	None	-0.290963356	7329
GBM	UBC9	Hormone AR	0.354464	None	-0.270963388	7329
GBM	UBC9	Hormone ER	0.740975	None	-0.08718013	7329
GBM	UBC9	PI3KAKT	0.977305	None	-0.015819106	7329
GBM	UBC9	RASMAPK	0.379117	None	-0.673096416	7329
GBM	UBC9	RTK	0.516581	None	-0.474225124	7329
GBM	UBC9	TSCmTOR	0.633027	None	0.303298723	7329
HNSC	SENP1	Apoptosis	0.973866	None	0.054158105	29843
HNSC	SENP1	CellCycle	0.0020543	Activation	0.591755519	29843
HNSC	SENP1	DNADamage	0.457606	None	0.187758105	29843
HNSC	SENP1	EMT	0.442087	None	-0.415141446	29843
HNSC	SENP1	Hormone AR	0.457606	None	0.176283509	29843
HNSC	SENP1	Hormone ER	0.973866	None	0.027274624	29843
HNSC	SENP1	PI3KAKT	0.973866	None	-0.009425369	29843
HNSC	SENP1	RASMAPK	0.0401238	Inhibition	-0.460615309	29843
HNSC	SENP1	RTK	0.973866	None	-0.037796854	29843
HNSC	SENP1	TSCmTOR	0.048397	Inhibition	-0.463299696	29843
HNSC	SENP2	Apoptosis	0.874503	None	0.030929024	59343
HNSC	SENP2	CellCycle	0.00238964	Activation	0.556919898	59343
HNSC	SENP2	DNADamage	0.669097	None	0.16588137	59343
HNSC	SENP2	EMT	0.000968494	Inhibition	-1.186409454	59343
HNSC	SENP2	Hormone AR	0.874503	None	0.03287091	59343
HNSC	SENP2	Hormone ER	0.384179	None	-0.113316116	59343
HNSC	SENP2	PI3KAKT	0.669097	None	0.316982509	59343
HNSC	SENP2	RASMAPK	0.765571	None	-0.121886411	59343
HNSC	SENP2	RTK	0.874503	None	0.091214476	59343
HNSC	SENP2	TSCmTOR	0.765571	None	-0.117806783	59343
HNSC	SENP3	Apoptosis	0.398038	None	0.251129163	26168
HNSC	SENP3	CellCycle	0.0257948	Activation	0.482066101	26168
HNSC	SENP3	DNADamage	0.588133	None	0.146752262	26168
HNSC	SENP3	EMT	0.588133	None	0.235152163	26168
HNSC	SENP3	Hormone AR	0.588133	None	-0.113281318	26168
HNSC	SENP3	Hormone ER	0.109935	None	-0.164712026	26168
HNSC	SENP3	PI3KAKT	0.67829	None	-0.119405969	26168
HNSC	SENP3	RASMAPK	0.202348	None	-0.326668987	26168
HNSC	SENP3	RTK	0.398038	None	-0.334359299	26168
HNSC	SENP3	TSCmTOR	0.594001	None	0.118208143	26168
HNSC	SENP5	Apoptosis	0.480871	None	0.286046158	205564
HNSC	SENP5	CellCycle	0.000831999	Activation	0.604721047	205564
HNSC	SENP5	DNADamage	0.998205	None	0.011207428	205564
HNSC	SENP5	EMT	0.000818821	Inhibition	-1.203200356	205564
HNSC	SENP5	Hormone AR	0.843317	None	0.08119645	205564
HNSC	SENP5	Hormone ER	0.843317	None	0.042068227	205564
HNSC	SENP5	PI3KAKT	0.618475	None	0.33421356	205564
HNSC	SENP5	RASMAPK	0.843317	None	-0.073301414	205564
HNSC	SENP5	RTK	0.998205	None	0.000560752	205564
HNSC	SENP5	TSCmTOR	0.843317	None	-0.104322269	205564
HNSC	SENP6	Apoptosis	0.881819	None	-0.277432726	26054
HNSC	SENP6	CellCycle	0.881819	None	-0.024043011	26054
HNSC	SENP6	DNADamage	0.881819	None	0.12823141	26054
HNSC	SENP6	EMT	0.881819	None	-0.328710649	26054
HNSC	SENP6	Hormone AR	0.881819	None	-0.043001295	26054
HNSC	SENP6	Hormone ER	0.881819	None	-0.08294946	26054
HNSC	SENP6	PI3KAKT	0.881819	None	0.181717663	26054
HNSC	SENP6	RASMAPK	0.881819	None	-0.062058585	26054
HNSC	SENP6	RTK	0.881819	None	-0.126338013	26054
HNSC	SENP6	TSCmTOR	0.881819	None	-0.0402512	26054
HNSC	SENP7	Apoptosis	0.455096	None	-0.161648516	57337
HNSC	SENP7	CellCycle	0.960989	None	-0.007848186	57337
HNSC	SENP7	DNADamage	0.0533354	None	0.475698862	57337
HNSC	SENP7	EMT	0.0687127	None	-0.756131495	57337
HNSC	SENP7	Hormone AR	0.0871066	None	0.350496445	57337
HNSC	SENP7	Hormone ER	0.455096	None	0.061316831	57337
HNSC	SENP7	PI3KAKT	0.182956	None	0.465585218	57337
HNSC	SENP7	RASMAPK	0.145056	None	-0.329042343	57337
HNSC	SENP7	RTK	0.44711	None	-0.25118467	57337
HNSC	SENP7	TSCmTOR	0.182956	None	-0.304364052	57337
HNSC	SUMO1	Apoptosis	0.900899	None	-0.046811984	7341
HNSC	SUMO1	CellCycle	0.535087	None	0.200715898	7341
HNSC	SUMO1	DNADamage	0.0613216	None	0.401326475	7341
HNSC	SUMO1	EMT	0.768067	None	0.156209892	7341
HNSC	SUMO1	Hormone AR	0.682346	None	0.12936213	7341
HNSC	SUMO1	Hormone ER	0.030052	Activation	0.197678624	7341
HNSC	SUMO1	PI3KAKT	0.543509	None	0.315664854	7341
HNSC	SUMO1	RASMAPK	0.971869	None	-0.00612334	7341
HNSC	SUMO1	RTK	0.030052	Inhibition	-0.723075379	7341
HNSC	SUMO1	TSCmTOR	0.704997	None	-0.13021662	7341
HNSC	SUMO2	Apoptosis	0.327806	None	0.304266137	6613
HNSC	SUMO2	CellCycle	0.327806	None	0.242968024	6613
HNSC	SUMO2	DNADamage	0.959693	None	-0.008768202	6613
HNSC	SUMO2	EMT	0.327806	None	-0.592404472	6613
HNSC	SUMO2	Hormone AR	0.616257	None	0.160118437	6613
HNSC	SUMO2	Hormone ER	0.327806	None	0.111736106	6613
HNSC	SUMO2	PI3KAKT	0.959693	None	0.07925303	6613
HNSC	SUMO2	RASMAPK	0.959693	None	0.028611156	6613
HNSC	SUMO2	RTK	0.959693	None	-0.012672611	6613
HNSC	SUMO2	TSCmTOR	0.959693	None	0.034296665	6613
HNSC	SUMO3	Apoptosis	0.558215	None	0.129872779	6612
HNSC	SUMO3	CellCycle	0.430343	None	0.324668054	6612
HNSC	SUMO3	DNADamage	0.558215	None	0.100766905	6612
HNSC	SUMO3	EMT	0.5146	None	0.35723683	6612
HNSC	SUMO3	Hormone AR	0.558215	None	0.099009552	6612
HNSC	SUMO3	Hormone ER	0.558215	None	0.047830244	6612
HNSC	SUMO3	PI3KAKT	0.5146	None	0.329142988	6612
HNSC	SUMO3	RASMAPK	0.5146	None	-0.254258656	6612
HNSC	SUMO3	RTK	0.5146	None	-0.282711726	6612
HNSC	SUMO3	TSCmTOR	0.558215	None	-0.159812047	6612
HNSC	UBC9	Apoptosis	0.157826	None	0.420063866	7329
HNSC	UBC9	CellCycle	0.523892	None	0.201915337	7329
HNSC	UBC9	DNADamage	0.814456	None	-0.097792708	7329
HNSC	UBC9	EMT	0.157826	None	-0.683749554	7329
HNSC	UBC9	Hormone AR	0.854884	None	0.028809665	7329
HNSC	UBC9	Hormone ER	0.854884	None	-0.017310849	7329
HNSC	UBC9	PI3KAKT	0.523892	None	-0.403761533	7329
HNSC	UBC9	RASMAPK	0.854884	None	0.068150983	7329
HNSC	UBC9	RTK	0.786526	None	-0.179425238	7329
HNSC	UBC9	TSCmTOR	0.786526	None	0.157479034	7329
KICH	SENP1	Apoptosis	0.951705	None	-0.035402338	29843
KICH	SENP1	CellCycle	0.584202	None	0.346323176	29843
KICH	SENP1	DNADamage	0.584202	None	0.560321443	29843
KICH	SENP1	EMT	0.584202	None	0.527715919	29843
KICH	SENP1	Hormone AR	0.951705	None	-0.118845985	29843
KICH	SENP1	Hormone ER	0.951705	None	0.013142987	29843
KICH	SENP1	PI3KAKT	0.951705	None	-0.019041104	29843
KICH	SENP1	RASMAPK	0.951705	None	-0.135153801	29843
KICH	SENP1	RTK	0.951705	None	0.081343862	29843
KICH	SENP1	TSCmTOR	0.951705	None	-0.149858318	29843
KICH	SENP2	Apoptosis	0.57931	None	0.174882789	59343
KICH	SENP2	CellCycle	0.892642	None	0.035175141	59343
KICH	SENP2	DNADamage	0.759438	None	-0.187074208	59343
KICH	SENP2	EMT	0.57931	None	0.32649671	59343
KICH	SENP2	Hormone AR	0.759438	None	0.068615637	59343
KICH	SENP2	Hormone ER	0.103217	None	-0.492755701	59343
KICH	SENP2	PI3KAKT	0.0971276	None	-0.70700004	59343
KICH	SENP2	RASMAPK	0.57931	None	-0.343199031	59343
KICH	SENP2	RTK	0.57931	None	-0.415303054	59343
KICH	SENP2	TSCmTOR	0.470359	None	-0.409923554	59343
KICH	SENP3	Apoptosis	0.026348	Activation	0.533317077	26168
KICH	SENP3	CellCycle	0.026348	Activation	0.736515349	26168
KICH	SENP3	DNADamage	0.856615	None	0.114312436	26168
KICH	SENP3	EMT	0.183182	None	0.651852235	26168
KICH	SENP3	Hormone AR	0.744051	None	-0.099204518	26168
KICH	SENP3	Hormone ER	0.183182	None	0.37095025	26168
KICH	SENP3	PI3KAKT	0.897917	None	-0.03617749	26168
KICH	SENP3	RASMAPK	0.290264	None	-0.521346157	26168
KICH	SENP3	RTK	0.130878	None	-0.705043343	26168
KICH	SENP3	TSCmTOR	0.744051	None	0.148756102	26168
KICH	SENP5	Apoptosis	0.185227	None	0.294830939	205564
KICH	SENP5	CellCycle	0.158772	None	0.427833625	205564
KICH	SENP5	DNADamage	0.512472	None	-0.289958295	205564
KICH	SENP5	EMT	0.239434	None	0.506422699	205564
KICH	SENP5	Hormone AR	0.576997	None	0.093703082	205564
KICH	SENP5	Hormone ER	0.03928	Inhibition	-0.52462992	205564
KICH	SENP5	PI3KAKT	0.03928	Inhibition	-0.671548441	205564
KICH	SENP5	RASMAPK	0.03928	Inhibition	-0.990357721	205564
KICH	SENP5	RTK	0.03928	Inhibition	-0.82057071	205564
KICH	SENP5	TSCmTOR	0.0727667	None	-0.578053352	205564
KICH	SENP6	Apoptosis	0.72357	None	-0.086082	26054
KICH	SENP6	CellCycle	0.72357	None	0.137595003	26054
KICH	SENP6	DNADamage	0.0351446	Activation	1.039353469	26054
KICH	SENP6	EMT	0.72357	None	-0.15699195	26054
KICH	SENP6	Hormone AR	0.72357	None	0.059245049	26054
KICH	SENP6	Hormone ER	0.337253	None	0.274500688	26054
KICH	SENP6	PI3KAKT	0.303011	None	0.397177097	26054
KICH	SENP6	RASMAPK	0.0355783	Activation	0.959557169	26054
KICH	SENP6	RTK	0.0078883	Activation	1.115982048	26054
KICH	SENP6	TSCmTOR	0.289497	None	0.43640158	26054
KICH	SENP7	Apoptosis	0.476098	None	0.171973507	57337
KICH	SENP7	CellCycle	0.06695	None	0.681080539	57337
KICH	SENP7	DNADamage	0.183635	None	0.748524677	57337
KICH	SENP7	EMT	0.183635	None	0.781352802	57337
KICH	SENP7	Hormone AR	0.447899	None	0.184749205	57337
KICH	SENP7	Hormone ER	0.476098	None	-0.206143242	57337
KICH	SENP7	PI3KAKT	0.756328	None	-0.115562451	57337
KICH	SENP7	RASMAPK	0.209409	None	0.619773234	57337
KICH	SENP7	RTK	0.894186	None	0.046181765	57337
KICH	SENP7	TSCmTOR	0.209409	None	0.476220484	57337
KICH	SUMO1	Apoptosis	0.948527	None	-0.111976464	7341
KICH	SUMO1	CellCycle	0.504785	None	-0.293739619	7341
KICH	SUMO1	DNADamage	0.188617	None	0.748812651	7341
KICH	SUMO1	EMT	0.971071	None	0.023574079	7341
KICH	SUMO1	Hormone AR	0.971071	None	-0.053882825	7341
KICH	SUMO1	Hormone ER	0.971071	None	0.023586043	7341
KICH	SUMO1	PI3KAKT	0.971071	None	-0.010197844	7341
KICH	SUMO1	RASMAPK	0.188617	None	0.689425051	7341
KICH	SUMO1	RTK	0.188617	None	0.641616526	7341
KICH	SUMO1	TSCmTOR	0.188617	None	0.493212351	7341
KICH	SUMO2	Apoptosis	0.934038	None	-0.04245298	6613
KICH	SUMO2	CellCycle	0.696204	None	0.178179034	6613
KICH	SUMO2	DNADamage	0.0138244	Activation	1.214347484	6613
KICH	SUMO2	EMT	0.696204	None	0.308633327	6613
KICH	SUMO2	Hormone AR	0.934038	None	0.013809002	6613
KICH	SUMO2	Hormone ER	0.934038	None	0.043505803	6613
KICH	SUMO2	PI3KAKT	0.095476	None	0.577051242	6613
KICH	SUMO2	RASMAPK	0.095476	None	0.784932	6613
KICH	SUMO2	RTK	0.329938	None	0.479085526	6613
KICH	SUMO2	TSCmTOR	0.095476	None	0.623291721	6613
KICH	SUMO3	Apoptosis	0.861648	None	0.034293477	6612
KICH	SUMO3	CellCycle	0.861648	None	0.066193273	6612
KICH	SUMO3	DNADamage	0.861648	None	-0.156325128	6612
KICH	SUMO3	EMT	0.820531	None	0.28829115	6612
KICH	SUMO3	Hormone AR	0.820531	None	-0.114382507	6612
KICH	SUMO3	Hormone ER	0.861648	None	0.052819123	6612
KICH	SUMO3	PI3KAKT	0.820531	None	-0.237045204	6612
KICH	SUMO3	RASMAPK	0.820531	None	-0.361068736	6612
KICH	SUMO3	RTK	0.820531	None	-0.432703266	6612
KICH	SUMO3	TSCmTOR	0.820531	None	-0.242822303	6612
KICH	UBC9	Apoptosis	0.862283	None	-0.310308898	7329
KICH	UBC9	CellCycle	0.862283	None	-0.161146042	7329
KICH	UBC9	DNADamage	0.862283	None	0.149025129	7329
KICH	UBC9	EMT	0.862283	None	0.067542693	7329
KICH	UBC9	Hormone AR	0.862283	None	-0.06795138	7329
KICH	UBC9	Hormone ER	0.862283	None	-0.143764803	7329
KICH	UBC9	PI3KAKT	0.862283	None	0.059060255	7329
KICH	UBC9	RASMAPK	0.862283	None	-0.391683745	7329
KICH	UBC9	RTK	0.862283	None	-0.279920405	7329
KICH	UBC9	TSCmTOR	0.862283	None	-0.146729334	7329
KIRC	SENP1	Apoptosis	0.204256	None	0.16764132	29843
KIRC	SENP1	CellCycle	0.204256	None	0.205470077	29843
KIRC	SENP1	DNADamage	0.470493	None	0.078012381	29843
KIRC	SENP1	EMT	0.23908	None	0.180436889	29843
KIRC	SENP1	Hormone AR	0.298514	None	-0.09222943	29843
KIRC	SENP1	Hormone ER	0.96946	None	-0.00418328	29843
KIRC	SENP1	PI3KAKT	0.204256	None	-0.292876365	29843
KIRC	SENP1	RASMAPK	0.232017	None	0.290610541	29843
KIRC	SENP1	RTK	0.090429	None	0.448591739	29843
KIRC	SENP1	TSCmTOR	0.090429	None	-0.343828358	29843
KIRC	SENP2	Apoptosis	0.791188	None	0.031578143	59343
KIRC	SENP2	CellCycle	0.34884	None	0.192507407	59343
KIRC	SENP2	DNADamage	0.791188	None	-0.044773916	59343
KIRC	SENP2	EMT	0.791188	None	-0.079525652	59343
KIRC	SENP2	Hormone AR	0.580514	None	0.093891407	59343
KIRC	SENP2	Hormone ER	0.791188	None	0.028912789	59343
KIRC	SENP2	PI3KAKT	0.791188	None	0.115045392	59343
KIRC	SENP2	RASMAPK	0.284254	None	0.374144934	59343
KIRC	SENP2	RTK	3.2141e-05	Activation	0.809499952	59343
KIRC	SENP2	TSCmTOR	0.791188	None	0.075940393	59343
KIRC	SENP3	Apoptosis	0.434844	None	-0.103957581	26168
KIRC	SENP3	CellCycle	0.410344	None	0.140802777	26168
KIRC	SENP3	DNADamage	0.825893	None	0.021487139	26168
KIRC	SENP3	EMT	0.410344	None	0.213090232	26168
KIRC	SENP3	Hormone AR	0.410344	None	0.113189454	26168
KIRC	SENP3	Hormone ER	0.825893	None	-0.034367022	26168
KIRC	SENP3	PI3KAKT	0.410344	None	-0.228862479	26168
KIRC	SENP3	RASMAPK	0.434844	None	-0.184620016	26168
KIRC	SENP3	RTK	0.410344	None	0.203742484	26168
KIRC	SENP3	TSCmTOR	0.410344	None	0.267868695	26168
KIRC	SENP5	Apoptosis	0.00940887	Activation	0.31673083	205564
KIRC	SENP5	CellCycle	0.000480714	Activation	0.475863802	205564
KIRC	SENP5	DNADamage	0.061163	None	0.229274547	205564
KIRC	SENP5	EMT	0.596292	None	0.119843769	205564
KIRC	SENP5	Hormone AR	0.515113	None	0.088651197	205564
KIRC	SENP5	Hormone ER	0.994605	None	0.000739016	205564
KIRC	SENP5	PI3KAKT	0.720537	None	-0.114064248	205564
KIRC	SENP5	RASMAPK	0.990445	None	0.026811272	205564
KIRC	SENP5	RTK	0.278965	None	-0.279763513	205564
KIRC	SENP5	TSCmTOR	0.990445	None	-0.035420564	205564
KIRC	SENP6	Apoptosis	0.403053	None	0.136672924	26054
KIRC	SENP6	CellCycle	0.883833	None	0.030155974	26054
KIRC	SENP6	DNADamage	0.0304452	Activation	0.275078765	26054
KIRC	SENP6	EMT	0.403053	None	0.166102404	26054
KIRC	SENP6	Hormone AR	0.607252	None	0.058891929	26054
KIRC	SENP6	Hormone ER	0.607252	None	0.076038968	26054
KIRC	SENP6	PI3KAKT	0.403053	None	-0.252033696	26054
KIRC	SENP6	RASMAPK	0.607252	None	-0.167755331	26054
KIRC	SENP6	RTK	0.0304452	Activation	0.480862258	26054
KIRC	SENP6	TSCmTOR	0.883833	None	-0.021233585	26054
KIRC	SENP7	Apoptosis	0.508044	None	-0.104896685	57337
KIRC	SENP7	CellCycle	0.397315	None	-0.195781161	57337
KIRC	SENP7	DNADamage	0.750837	None	0.061868822	57337
KIRC	SENP7	EMT	0.508044	None	0.134509658	57337
KIRC	SENP7	Hormone AR	0.355822	None	0.164384217	57337
KIRC	SENP7	Hormone ER	0.929938	None	-0.017802116	57337
KIRC	SENP7	PI3KAKT	0.929938	None	-0.015010289	57337
KIRC	SENP7	RASMAPK	0.922445	None	0.06567884	57337
KIRC	SENP7	RTK	0.397315	None	0.273198118	57337
KIRC	SENP7	TSCmTOR	0.40688	None	-0.202679158	57337
KIRC	SUMO1	Apoptosis	0.752341	None	0.046285609	7341
KIRC	SUMO1	CellCycle	0.910464	None	-0.013400135	7341
KIRC	SUMO1	DNADamage	0.752341	None	0.040676823	7341
KIRC	SUMO1	EMT	0.752341	None	0.064451951	7341
KIRC	SUMO1	Hormone AR	0.565105	None	-0.134183319	7341
KIRC	SUMO1	Hormone ER	0.752341	None	0.057028527	7341
KIRC	SUMO1	PI3KAKT	0.752341	None	-0.119695691	7341
KIRC	SUMO1	RASMAPK	0.752341	None	0.186451131	7341
KIRC	SUMO1	RTK	0.565105	None	-0.277775939	7341
KIRC	SUMO1	TSCmTOR	0.752341	None	0.093598718	7341
KIRC	SUMO2	Apoptosis	0.386668	None	0.122255174	6613
KIRC	SUMO2	CellCycle	0.418182	None	0.113980108	6613
KIRC	SUMO2	DNADamage	0.202664	None	0.189878894	6613
KIRC	SUMO2	EMT	0.550365	None	0.088902776	6613
KIRC	SUMO2	Hormone AR	0.323724	None	-0.109621807	6613
KIRC	SUMO2	Hormone ER	0.418182	None	-0.107880081	6613
KIRC	SUMO2	PI3KAKT	0.202664	None	-0.319978632	6613
KIRC	SUMO2	RASMAPK	0.323724	None	-0.27805936	6613
KIRC	SUMO2	RTK	0.00852039	Inhibition	-0.582975972	6613
KIRC	SUMO2	TSCmTOR	0.600668	None	0.076071784	6613
KIRC	SUMO3	Apoptosis	0.93979	None	-0.007752667	6612
KIRC	SUMO3	CellCycle	0.215641	None	-0.239309259	6612
KIRC	SUMO3	DNADamage	0.337221	None	-0.124456946	6612
KIRC	SUMO3	EMT	0.363748	None	0.148563551	6612
KIRC	SUMO3	Hormone AR	0.598408	None	-0.048313158	6612
KIRC	SUMO3	Hormone ER	0.337221	None	-0.15118673	6612
KIRC	SUMO3	PI3KAKT	0.337221	None	0.2240022	6612
KIRC	SUMO3	RASMAPK	0.402807	None	0.194635524	6612
KIRC	SUMO3	RTK	0.01855	Activation	0.544563835	6612
KIRC	SUMO3	TSCmTOR	0.337221	None	0.232476168	6612
KIRC	UBC9	Apoptosis	0.000342865	Activation	0.392069272	7329
KIRC	UBC9	CellCycle	4.8148e-05	Activation	0.513596769	7329
KIRC	UBC9	DNADamage	0.0338027	Activation	0.23228113	7329
KIRC	UBC9	EMT	0.944811	None	0.008996247	7329
KIRC	UBC9	Hormone AR	0.400072	None	-0.077703815	7329
KIRC	UBC9	Hormone ER	0.926488	None	-0.022998351	7329
KIRC	UBC9	PI3KAKT	0.00186967	Inhibition	-0.569248529	7329
KIRC	UBC9	RASMAPK	0.0721844	None	-0.395258199	7329
KIRC	UBC9	RTK	1.61944e-07	Inhibition	-0.975406544	7329
KIRC	UBC9	TSCmTOR	0.175483	None	-0.224110736	7329
KIRP	SENP1	Apoptosis	0.920396	None	-0.018528251	29843
KIRP	SENP1	CellCycle	0.449679	None	-0.332558674	29843
KIRP	SENP1	DNADamage	0.848203	None	-0.069414961	29843
KIRP	SENP1	EMT	0.790264	None	-0.192662989	29843
KIRP	SENP1	Hormone AR	0.57196	None	0.275600665	29843
KIRP	SENP1	Hormone ER	0.132995	None	-0.34717081	29843
KIRP	SENP1	PI3KAKT	0.790264	None	0.297552717	29843
KIRP	SENP1	RASMAPK	0.790264	None	0.155572675	29843
KIRP	SENP1	RTK	0.848203	None	-0.065408146	29843
KIRP	SENP1	TSCmTOR	0.848203	None	0.116430922	29843
KIRP	SENP2	Apoptosis	0.589903	None	-0.116707004	59343
KIRP	SENP2	CellCycle	0.111884	None	0.376529947	59343
KIRP	SENP2	DNADamage	0.408276	None	0.16575421	59343
KIRP	SENP2	EMT	0.278421	None	-0.373547753	59343
KIRP	SENP2	Hormone AR	0.0369937	Activation	0.489911388	59343
KIRP	SENP2	Hormone ER	0.0369937	Activation	0.357389369	59343
KIRP	SENP2	PI3KAKT	0.781298	None	-0.107670154	59343
KIRP	SENP2	RASMAPK	0.0369937	Activation	0.444359291	59343
KIRP	SENP2	RTK	9.85469e-08	Activation	1.206980485	59343
KIRP	SENP2	TSCmTOR	0.400484	None	0.270002452	59343
KIRP	SENP3	Apoptosis	0.701581	None	-0.074019898	26168
KIRP	SENP3	CellCycle	0.00815981	Inhibition	-0.609590987	26168
KIRP	SENP3	DNADamage	0.701581	None	0.065422846	26168
KIRP	SENP3	EMT	0.306333	None	-0.414320909	26168
KIRP	SENP3	Hormone AR	0.701581	None	-0.115124853	26168
KIRP	SENP3	Hormone ER	0.00144773	Inhibition	-0.520819217	26168
KIRP	SENP3	PI3KAKT	0.348587	None	0.496995792	26168
KIRP	SENP3	RASMAPK	0.0541174	None	-0.430815479	26168
KIRP	SENP3	RTK	0.348587	None	-0.254047576	26168
KIRP	SENP3	TSCmTOR	0.348587	None	-0.313304881	26168
KIRP	SENP5	Apoptosis	0.453921	None	0.251806248	205564
KIRP	SENP5	CellCycle	0.0482973	Inhibition	-0.50607089	205564
KIRP	SENP5	DNADamage	0.204744	None	-0.323496563	205564
KIRP	SENP5	EMT	0.918874	None	0.056045014	205564
KIRP	SENP5	Hormone AR	0.685315	None	-0.144750937	205564
KIRP	SENP5	Hormone ER	0.704237	None	-0.082067258	205564
KIRP	SENP5	PI3KAKT	0.0467892	Activation	1.091810446	205564
KIRP	SENP5	RASMAPK	0.684139	None	0.146096009	205564
KIRP	SENP5	RTK	0.918874	None	0.022353635	205564
KIRP	SENP5	TSCmTOR	0.475194	None	0.301474297	205564
KIRP	SENP6	Apoptosis	0.00105426	Inhibition	-0.680283713	26054
KIRP	SENP6	CellCycle	0.0569471	None	-0.426958788	26054
KIRP	SENP6	DNADamage	0.354794	None	-0.169854901	26054
KIRP	SENP6	EMT	0.219913	None	-0.385678826	26054
KIRP	SENP6	Hormone AR	0.463678	None	0.148418521	26054
KIRP	SENP6	Hormone ER	0.0165282	Inhibition	-0.388865609	26054
KIRP	SENP6	PI3KAKT	5.1747e-05	Activation	1.736472362	26054
KIRP	SENP6	RASMAPK	0.307539	None	0.20916128	26054
KIRP	SENP6	RTK	0.218572	None	0.32958583	26054
KIRP	SENP6	TSCmTOR	0.0304577	Activation	0.623136742	26054
KIRP	SENP7	Apoptosis	0.506769	None	-0.173031826	57337
KIRP	SENP7	CellCycle	1.17288e-07	Inhibition	-1.053464188	57337
KIRP	SENP7	DNADamage	0.134213	None	-0.311805081	57337
KIRP	SENP7	EMT	0.0950842	None	-0.561642311	57337
KIRP	SENP7	Hormone AR	0.66575	None	-0.106788723	57337
KIRP	SENP7	Hormone ER	0.00139671	Inhibition	-0.486339548	57337
KIRP	SENP7	PI3KAKT	1.17288e-07	Activation	2.144521031	57337
KIRP	SENP7	RASMAPK	0.821932	None	-0.040671657	57337
KIRP	SENP7	RTK	0.657501	None	-0.138771625	57337
KIRP	SENP7	TSCmTOR	0.260977	None	0.355013084	57337
KIRP	SUMO1	Apoptosis	0.989003	None	0.004300409	7341
KIRP	SUMO1	CellCycle	0.989003	None	0.065342205	7341
KIRP	SUMO1	DNADamage	0.281809	None	0.325706154	7341
KIRP	SUMO1	EMT	0.311386	None	0.450923516	7341
KIRP	SUMO1	Hormone AR	0.989003	None	0.002783432	7341
KIRP	SUMO1	Hormone ER	0.989003	None	0.02703383	7341
KIRP	SUMO1	PI3KAKT	0.989003	None	-0.104466394	7341
KIRP	SUMO1	RASMAPK	0.989003	None	0.006653272	7341
KIRP	SUMO1	RTK	0.644242	None	-0.249463561	7341
KIRP	SUMO1	TSCmTOR	0.281809	None	0.493193623	7341
KIRP	SUMO2	Apoptosis	0.398295	None	0.201935538	6613
KIRP	SUMO2	CellCycle	0.398295	None	-0.227271659	6613
KIRP	SUMO2	DNADamage	0.0341312	Activation	0.434746756	6613
KIRP	SUMO2	EMT	0.967849	None	-0.010924038	6613
KIRP	SUMO2	Hormone AR	0.34796	None	0.276060502	6613
KIRP	SUMO2	Hormone ER	0.00748892	Inhibition	-0.46392464	6613
KIRP	SUMO2	PI3KAKT	0.878495	None	-0.103619287	6613
KIRP	SUMO2	RASMAPK	0.205824	None	-0.311322298	6613
KIRP	SUMO2	RTK	0.0192296	Inhibition	-0.626669036	6613
KIRP	SUMO2	TSCmTOR	0.689578	None	-0.149249866	6613
KIRP	SUMO3	Apoptosis	0.794797	None	-0.067984851	6612
KIRP	SUMO3	CellCycle	0.469589	None	-0.376054568	6612
KIRP	SUMO3	DNADamage	0.469589	None	-0.28201695	6612
KIRP	SUMO3	EMT	0.583215	None	-0.263518464	6612
KIRP	SUMO3	Hormone AR	0.794797	None	-0.116559805	6612
KIRP	SUMO3	Hormone ER	0.794797	None	0.063123727	6612
KIRP	SUMO3	PI3KAKT	0.469589	None	0.524724308	6612
KIRP	SUMO3	RASMAPK	0.804725	None	-0.044303198	6612
KIRP	SUMO3	RTK	0.583215	None	0.204666858	6612
KIRP	SUMO3	TSCmTOR	0.469589	None	0.332634935	6612
KIRP	UBC9	Apoptosis	0.393513	None	0.219839819	7329
KIRP	UBC9	CellCycle	0.623524	None	0.152304576	7329
KIRP	UBC9	DNADamage	0.0934126	None	0.372602418	7329
KIRP	UBC9	EMT	0.0934126	None	0.675241816	7329
KIRP	UBC9	Hormone AR	0.809277	None	-0.048956296	7329
KIRP	UBC9	Hormone ER	0.640901	None	0.091447128	7329
KIRP	UBC9	PI3KAKT	0.212208	None	-0.670035371	7329
KIRP	UBC9	RASMAPK	0.809277	None	-0.047604616	7329
KIRP	UBC9	RTK	0.0934126	None	-0.509377257	7329
KIRP	UBC9	TSCmTOR	0.393513	None	-0.320467952	7329
LGG	SENP1	Apoptosis	0.0195975	Activation	0.200630416	29843
LGG	SENP1	CellCycle	0.614705	None	-0.07454654	29843
LGG	SENP1	DNADamage	5.54164e-18	Activation	1.16404355	29843
LGG	SENP1	EMT	0.935754	None	-0.015752531	29843
LGG	SENP1	Hormone AR	0.614705	None	0.075088286	29843
LGG	SENP1	Hormone ER	0.0195975	Inhibition	-0.207503002	29843
LGG	SENP1	PI3KAKT	0.120267	None	0.379521273	29843
LGG	SENP1	RASMAPK	0.614705	None	-0.118745307	29843
LGG	SENP1	RTK	0.935754	None	-0.014705982	29843
LGG	SENP1	TSCmTOR	0.614705	None	-0.10515985	29843
LGG	SENP2	Apoptosis	0.451012	None	-0.080308701	59343
LGG	SENP2	CellCycle	0.0850668	None	-0.242869599	59343
LGG	SENP2	DNADamage	0.705992	None	0.06668588	59343
LGG	SENP2	EMT	0.705992	None	-0.036225201	59343
LGG	SENP2	Hormone AR	0.705992	None	-0.03007723	59343
LGG	SENP2	Hormone ER	0.0172616	Inhibition	-0.22348619	59343
LGG	SENP2	PI3KAKT	0.660538	None	0.140159214	59343
LGG	SENP2	RASMAPK	0.438309	None	-0.188836962	59343
LGG	SENP2	RTK	0.200375	None	-0.326665052	59343
LGG	SENP2	TSCmTOR	0.0227056	Activation	0.397245512	59343
LGG	SENP3	Apoptosis	0.238637	None	0.09049842	26168
LGG	SENP3	CellCycle	0.0291133	Inhibition	-0.272971719	26168
LGG	SENP3	DNADamage	3.09398e-12	Activation	0.967470693	26168
LGG	SENP3	EMT	0.652905	None	-0.042667972	26168
LGG	SENP3	Hormone AR	0.0929545	None	0.14428537	26168
LGG	SENP3	Hormone ER	6.55729e-06	Inhibition	-0.345543326	26168
LGG	SENP3	PI3KAKT	0.127569	None	-0.314209481	26168
LGG	SENP3	RASMAPK	0.116906	None	-0.268673101	26168
LGG	SENP3	RTK	0.00804848	Inhibition	-0.55075855	26168
LGG	SENP3	TSCmTOR	0.0886189	None	-0.283839584	26168
LGG	SENP5	Apoptosis	0.021772	Inhibition	-0.190748959	205564
LGG	SENP5	CellCycle	0.143832	None	-0.185447778	205564
LGG	SENP5	DNADamage	0.491411	None	-0.129482539	205564
LGG	SENP5	EMT	0.931932	None	-0.008093852	205564
LGG	SENP5	Hormone AR	0.0535044	None	-0.166558423	205564
LGG	SENP5	Hormone ER	0.000122911	Inhibition	-0.313222522	205564
LGG	SENP5	PI3KAKT	0.621927	None	0.13055965	205564
LGG	SENP5	RASMAPK	0.0150226	Inhibition	-0.437175452	205564
LGG	SENP5	RTK	0.838389	None	-0.057077786	205564
LGG	SENP5	TSCmTOR	0.00153188	Activation	0.507519962	205564
LGG	SENP6	Apoptosis	0.524721	None	0.06748492	26054
LGG	SENP6	CellCycle	0.524721	None	-0.12569573	26054
LGG	SENP6	DNADamage	7.02578e-06	Activation	0.668005559	26054
LGG	SENP6	EMT	0.591602	None	-0.06752911	26054
LGG	SENP6	Hormone AR	0.524721	None	0.083253896	26054
LGG	SENP6	Hormone ER	0.846889	None	0.014010606	26054
LGG	SENP6	PI3KAKT	0.0884024	None	0.453424381	26054
LGG	SENP6	RASMAPK	0.524721	None	0.199035128	26054
LGG	SENP6	RTK	0.524721	None	0.165030488	26054
LGG	SENP6	TSCmTOR	0.846889	None	-0.032495063	26054
LGG	SENP7	Apoptosis	0.644208	None	0.062817362	57337
LGG	SENP7	CellCycle	0.006526	Inhibition	-0.345236347	57337
LGG	SENP7	DNADamage	5.79371e-06	Activation	0.670044065	57337
LGG	SENP7	EMT	0.427191	None	-0.116655564	57337
LGG	SENP7	Hormone AR	0.716211	None	-0.044597787	57337
LGG	SENP7	Hormone ER	0.153047	None	-0.13585326	57337
LGG	SENP7	PI3KAKT	0.147639	None	0.384980468	57337
LGG	SENP7	RASMAPK	0.716211	None	0.071302502	57337
LGG	SENP7	RTK	0.880505	None	0.027455757	57337
LGG	SENP7	TSCmTOR	0.716211	None	0.073942992	57337
LGG	SUMO1	Apoptosis	0.643655	None	-0.040487735	7341
LGG	SUMO1	CellCycle	0.553823	None	0.100448418	7341
LGG	SUMO1	DNADamage	0.0172378	Inhibition	-0.380930496	7341
LGG	SUMO1	EMT	0.202528	None	0.155229182	7341
LGG	SUMO1	Hormone AR	0.725428	None	0.026540508	7341
LGG	SUMO1	Hormone ER	0.553823	None	-0.062512939	7341
LGG	SUMO1	PI3KAKT	0.0172378	Inhibition	-0.517911523	7341
LGG	SUMO1	RASMAPK	0.0172378	Inhibition	-0.438759837	7341
LGG	SUMO1	RTK	0.00532997	Inhibition	-0.628364525	7341
LGG	SUMO1	TSCmTOR	0.606615	None	-0.098700815	7341
LGG	SUMO2	Apoptosis	0.267184	None	0.095293875	6613
LGG	SUMO2	CellCycle	0.503086	None	-0.088159221	6613
LGG	SUMO2	DNADamage	1.17072e-06	Activation	0.711471285	6613
LGG	SUMO2	EMT	0.120807	None	-0.176382976	6613
LGG	SUMO2	Hormone AR	0.0647143	None	0.167861939	6613
LGG	SUMO2	Hormone ER	0.503086	None	-0.05430573	6613
LGG	SUMO2	PI3KAKT	0.267169	None	-0.268539693	6613
LGG	SUMO2	RASMAPK	0.611034	None	-0.078352312	6613
LGG	SUMO2	RTK	0.0647143	None	-0.403601667	6613
LGG	SUMO2	TSCmTOR	0.000478198	Inhibition	-0.544578766	6613
LGG	SUMO3	Apoptosis	0.598523	None	-0.044853213	6612
LGG	SUMO3	CellCycle	0.0257568	Activation	0.28816063	6612
LGG	SUMO3	DNADamage	4.99007e-06	Inhibition	-0.676609681	6612
LGG	SUMO3	EMT	0.30964	None	-0.116875297	6612
LGG	SUMO3	Hormone AR	0.0325081	Activation	0.186821129	6612
LGG	SUMO3	Hormone ER	0.00379055	Activation	0.24207902	6612
LGG	SUMO3	PI3KAKT	0.215995	None	-0.291058632	6612
LGG	SUMO3	RASMAPK	0.780717	None	-0.042943348	6612
LGG	SUMO3	RTK	0.215995	None	-0.287577147	6612
LGG	SUMO3	TSCmTOR	0.598523	None	0.094542547	6612
LGG	UBC9	Apoptosis	0.238282	None	0.107447945	7329
LGG	UBC9	CellCycle	0.0570726	None	0.272975549	7329
LGG	UBC9	DNADamage	3.72927e-09	Activation	0.849303785	7329
LGG	UBC9	EMT	0.863767	None	0.027952097	7329
LGG	UBC9	Hormone AR	0.0570726	None	0.173474112	7329
LGG	UBC9	Hormone ER	0.863767	None	0.020567604	7329
LGG	UBC9	PI3KAKT	0.435837	None	0.195567844	7329
LGG	UBC9	RASMAPK	0.888374	None	-0.021804636	7329
LGG	UBC9	RTK	0.238282	None	-0.280407876	7329
LGG	UBC9	TSCmTOR	0.0570726	None	-0.318162487	7329
LIHC	SENP1	Apoptosis	0.0285666	Activation	0.273804861	29843
LIHC	SENP1	CellCycle	0.101001	None	0.184780878	29843
LIHC	SENP1	DNADamage	0.745597	None	0.045086958	29843
LIHC	SENP1	EMT	0.0151935	Activation	0.448338588	29843
LIHC	SENP1	Hormone AR	0.159069	None	-0.168118823	29843
LIHC	SENP1	Hormone ER	0.000888549	Inhibition	-0.462223798	29843
LIHC	SENP1	PI3KAKT	0.586958	None	0.119333547	29843
LIHC	SENP1	RASMAPK	0.00345621	Inhibition	-0.527184723	29843
LIHC	SENP1	RTK	0.000522066	Inhibition	-0.62002385	29843
LIHC	SENP1	TSCmTOR	0.745597	None	0.054229951	29843
LIHC	SENP2	Apoptosis	0.962927	None	-0.049280179	59343
LIHC	SENP2	CellCycle	0.962927	None	0.028432913	59343
LIHC	SENP2	DNADamage	0.887107	None	0.155879199	59343
LIHC	SENP2	EMT	0.962927	None	-0.020854508	59343
LIHC	SENP2	Hormone AR	0.962927	None	0.047457108	59343
LIHC	SENP2	Hormone ER	0.731138	None	0.183984332	59343
LIHC	SENP2	PI3KAKT	0.962927	None	0.129640234	59343
LIHC	SENP2	RASMAPK	0.962927	None	0.007592361	59343
LIHC	SENP2	RTK	0.731138	None	0.24040233	59343
LIHC	SENP2	TSCmTOR	0.962927	None	-0.03715533	59343
LIHC	SENP3	Apoptosis	0.920765	None	0.011318827	26168
LIHC	SENP3	CellCycle	0.284215	None	0.167224628	26168
LIHC	SENP3	DNADamage	0.0316433	Activation	0.380700272	26168
LIHC	SENP3	EMT	0.634769	None	0.110403586	26168
LIHC	SENP3	Hormone AR	0.790483	None	0.039537946	26168
LIHC	SENP3	Hormone ER	0.509887	None	-0.144024305	26168
LIHC	SENP3	PI3KAKT	0.284215	None	-0.268939259	26168
LIHC	SENP3	RASMAPK	0.578035	None	-0.150434664	26168
LIHC	SENP3	RTK	0.578035	None	-0.132503747	26168
LIHC	SENP3	TSCmTOR	0.0316433	Inhibition	-0.478539063	26168
LIHC	SENP5	Apoptosis	0.45993	None	0.20662748	205564
LIHC	SENP5	CellCycle	0.563484	None	0.077756358	205564
LIHC	SENP5	DNADamage	0.563484	None	0.163615335	205564
LIHC	SENP5	EMT	0.45993	None	0.247587031	205564
LIHC	SENP5	Hormone AR	0.891364	None	0.014559923	205564
LIHC	SENP5	Hormone ER	0.563484	None	-0.11368504	205564
LIHC	SENP5	PI3KAKT	0.891364	None	-0.024033593	205564
LIHC	SENP5	RASMAPK	0.563484	None	-0.123211215	205564
LIHC	SENP5	RTK	0.45993	None	-0.265809393	205564
LIHC	SENP5	TSCmTOR	0.563484	None	0.15241394	205564
LIHC	SENP6	Apoptosis	0.837178	None	-0.09562597	26054
LIHC	SENP6	CellCycle	0.837178	None	-0.034538512	26054
LIHC	SENP6	DNADamage	0.837178	None	0.117319721	26054
LIHC	SENP6	EMT	0.837178	None	-0.122198499	26054
LIHC	SENP6	Hormone AR	0.837178	None	-0.029868723	26054
LIHC	SENP6	Hormone ER	0.837178	None	0.096052463	26054
LIHC	SENP6	PI3KAKT	0.837178	None	0.183857391	26054
LIHC	SENP6	RASMAPK	0.837178	None	-0.04703572	26054
LIHC	SENP6	RTK	0.837178	None	0.034138887	26054
LIHC	SENP6	TSCmTOR	0.837178	None	-0.034732366	26054
LIHC	SENP7	Apoptosis	0.913105	None	0.012627989	57337
LIHC	SENP7	CellCycle	0.751357	None	-0.040751549	57337
LIHC	SENP7	DNADamage	0.751357	None	-0.10617495	57337
LIHC	SENP7	EMT	0.751357	None	0.09614661	57337
LIHC	SENP7	Hormone AR	0.469293	None	-0.141687806	57337
LIHC	SENP7	Hormone ER	0.469293	None	-0.164312146	57337
LIHC	SENP7	PI3KAKT	0.730086	None	0.147875743	57337
LIHC	SENP7	RASMAPK	0.237169	None	-0.3227771	57337
LIHC	SENP7	RTK	0.136644	None	-0.374070064	57337
LIHC	SENP7	TSCmTOR	0.751357	None	0.078193718	57337
LIHC	SUMO1	Apoptosis	0.888234	None	0.015917809	7341
LIHC	SUMO1	CellCycle	0.781705	None	-0.054945726	7341
LIHC	SUMO1	DNADamage	0.369215	None	0.249941856	7341
LIHC	SUMO1	EMT	0.781705	None	0.081609848	7341
LIHC	SUMO1	Hormone AR	0.751052	None	0.110317011	7341
LIHC	SUMO1	Hormone ER	0.888234	None	-0.020048749	7341
LIHC	SUMO1	PI3KAKT	0.751052	None	-0.134534494	7341
LIHC	SUMO1	RASMAPK	0.751052	None	0.123144934	7341
LIHC	SUMO1	RTK	0.751052	None	0.123382335	7341
LIHC	SUMO1	TSCmTOR	0.10315	None	-0.424048565	7341
LIHC	SUMO2	Apoptosis	0.0527365	None	0.244329397	6613
LIHC	SUMO2	CellCycle	0.0686214	None	0.202245456	6613
LIHC	SUMO2	DNADamage	0.273811	None	0.175771226	6613
LIHC	SUMO2	EMT	0.397589	None	0.149835378	6613
LIHC	SUMO2	Hormone AR	1.5731e-05	Inhibition	-0.472726407	6613
LIHC	SUMO2	Hormone ER	1.5731e-05	Inhibition	-0.568046579	6613
LIHC	SUMO2	PI3KAKT	0.397589	None	-0.157710403	6613
LIHC	SUMO2	RASMAPK	2.8276e-05	Inhibition	-0.692106759	6613
LIHC	SUMO2	RTK	7.2944e-05	Inhibition	-0.636085389	6613
LIHC	SUMO2	TSCmTOR	0.722165	None	0.057386589	6613
LIHC	SUMO3	Apoptosis	0.829223	None	-0.036090976	6612
LIHC	SUMO3	CellCycle	0.846143	None	-0.019582648	6612
LIHC	SUMO3	DNADamage	0.799318	None	-0.079025136	6612
LIHC	SUMO3	EMT	0.21889	None	-0.268231623	6612
LIHC	SUMO3	Hormone AR	0.033112	Inhibition	-0.29180808	6612
LIHC	SUMO3	Hormone ER	0.00618515	Inhibition	-0.434329479	6612
LIHC	SUMO3	PI3KAKT	0.0444569	Inhibition	-0.399131606	6612
LIHC	SUMO3	RASMAPK	0.0331312	Inhibition	-0.417162873	6612
LIHC	SUMO3	RTK	0.359909	None	-0.196267194	6612
LIHC	SUMO3	TSCmTOR	0.799318	None	-0.078165174	6612
LIHC	UBC9	Apoptosis	0.0391083	Activation	0.25793595	7329
LIHC	UBC9	CellCycle	0.039764	Activation	0.217270471	7329
LIHC	UBC9	DNADamage	0.039764	Activation	0.295766488	7329
LIHC	UBC9	EMT	0.00134328	Activation	0.594105146	7329
LIHC	UBC9	Hormone AR	0.00755073	Inhibition	-0.318143568	7329
LIHC	UBC9	Hormone ER	0.000346373	Inhibition	-0.500226188	7329
LIHC	UBC9	PI3KAKT	0.811724	None	-0.042155013	7329
LIHC	UBC9	RASMAPK	0.00901304	Inhibition	-0.467959137	7329
LIHC	UBC9	RTK	7.904e-05	Inhibition	-0.707448002	7329
LIHC	UBC9	TSCmTOR	0.039764	Inhibition	-0.356926909	7329
LUAD	SENP1	Apoptosis	5.63223e-06	Activation	0.743159702	29843
LUAD	SENP1	CellCycle	2.03639e-13	Activation	1.207947838	29843
LUAD	SENP1	DNADamage	0.785977	None	0.056566448	29843
LUAD	SENP1	EMT	0.045701	Activation	0.528556209	29843
LUAD	SENP1	Hormone AR	0.685101	None	-0.112941981	29843
LUAD	SENP1	Hormone ER	0.045701	Inhibition	-0.183697947	29843
LUAD	SENP1	PI3KAKT	0.668371	None	-0.220522102	29843
LUAD	SENP1	RASMAPK	0.668371	None	-0.164694315	29843
LUAD	SENP1	RTK	0.961761	None	0.010240172	29843
LUAD	SENP1	TSCmTOR	0.785977	None	-0.06275077	29843
LUAD	SENP2	Apoptosis	0.272935	None	0.196097714	59343
LUAD	SENP2	CellCycle	0.00096618	Activation	0.639559927	59343
LUAD	SENP2	DNADamage	0.272935	None	-0.19466818	59343
LUAD	SENP2	EMT	0.0737555	None	0.53722899	59343
LUAD	SENP2	Hormone AR	0.188437	None	-0.27581427	59343
LUAD	SENP2	Hormone ER	0.188437	None	-0.133255668	59343
LUAD	SENP2	PI3KAKT	0.919141	None	-0.023447862	59343
LUAD	SENP2	RASMAPK	0.188437	None	-0.330608609	59343
LUAD	SENP2	RTK	0.574694	None	0.14018158	59343
LUAD	SENP2	TSCmTOR	0.272935	None	-0.207037613	59343
LUAD	SENP3	Apoptosis	0.00116476	Activation	0.56784853	26168
LUAD	SENP3	CellCycle	6.66724e-06	Activation	0.808636251	26168
LUAD	SENP3	DNADamage	0.945485	None	0.061689864	26168
LUAD	SENP3	EMT	0.945485	None	-0.043032479	26168
LUAD	SENP3	Hormone AR	0.72384	None	-0.144409158	26168
LUAD	SENP3	Hormone ER	0.945485	None	0.014770469	26168
LUAD	SENP3	PI3KAKT	0.973884	None	-0.007534568	26168
LUAD	SENP3	RASMAPK	0.0257001	Inhibition	-0.523513886	26168
LUAD	SENP3	RTK	0.72384	None	-0.206636117	26168
LUAD	SENP3	TSCmTOR	0.945485	None	-0.079392665	26168
LUAD	SENP5	Apoptosis	0.0820305	None	0.331105401	205564
LUAD	SENP5	CellCycle	5.5406e-09	Activation	0.997515144	205564
LUAD	SENP5	DNADamage	0.181142	None	-0.230363531	205564
LUAD	SENP5	EMT	0.0183481	Activation	0.637194053	205564
LUAD	SENP5	Hormone AR	0.0730095	None	-0.363951967	205564
LUAD	SENP5	Hormone ER	0.232897	None	-0.109246006	205564
LUAD	SENP5	PI3KAKT	0.969468	None	-0.00879484	205564
LUAD	SENP5	RASMAPK	0.0918972	None	-0.392693674	205564
LUAD	SENP5	RTK	0.969468	None	0.031437343	205564
LUAD	SENP5	TSCmTOR	0.848429	None	0.069482479	205564
LUAD	SENP6	Apoptosis	0.560425	None	0.214199114	26054
LUAD	SENP6	CellCycle	0.354583	None	0.343231432	26054
LUAD	SENP6	DNADamage	0.38739	None	0.252693851	26054
LUAD	SENP6	EMT	0.694426	None	-0.227442677	26054
LUAD	SENP6	Hormone AR	0.767318	None	0.108680267	26054
LUAD	SENP6	Hormone ER	0.952341	None	0.007548399	26054
LUAD	SENP6	PI3KAKT	0.767318	None	0.140262597	26054
LUAD	SENP6	RASMAPK	0.952341	None	0.011763272	26054
LUAD	SENP6	RTK	0.694426	None	0.200962767	26054
LUAD	SENP6	TSCmTOR	0.767318	None	0.08447815	26054
LUAD	SENP7	Apoptosis	0.0984687	None	-0.312477551	57337
LUAD	SENP7	CellCycle	0.425727	None	-0.171900055	57337
LUAD	SENP7	DNADamage	0.828235	None	-0.046614044	57337
LUAD	SENP7	EMT	0.0984687	None	-0.415456318	57337
LUAD	SENP7	Hormone AR	0.979272	None	0.004123969	57337
LUAD	SENP7	Hormone ER	0.563403	None	-0.05914456	57337
LUAD	SENP7	PI3KAKT	0.0691966	None	0.617567795	57337
LUAD	SENP7	RASMAPK	0.0734285	None	0.480334376	57337
LUAD	SENP7	RTK	0.0984687	None	0.407540934	57337
LUAD	SENP7	TSCmTOR	0.0984687	None	0.321857308	57337
LUAD	SUMO1	Apoptosis	0.0631797	None	0.387561905	7341
LUAD	SUMO1	CellCycle	0.00228785	Activation	0.608362205	7341
LUAD	SUMO1	DNADamage	0.441659	None	0.216677272	7341
LUAD	SUMO1	EMT	0.875936	None	-0.114510181	7341
LUAD	SUMO1	Hormone AR	0.875936	None	-0.054829631	7341
LUAD	SUMO1	Hormone ER	0.875936	None	0.012221874	7341
LUAD	SUMO1	PI3KAKT	0.875936	None	-0.098672031	7341
LUAD	SUMO1	RASMAPK	0.875936	None	-0.052104707	7341
LUAD	SUMO1	RTK	0.875936	None	-0.201362073	7341
LUAD	SUMO1	TSCmTOR	0.875936	None	-0.030129262	7341
LUAD	SUMO2	Apoptosis	0.15888	None	0.289306367	6613
LUAD	SUMO2	CellCycle	0.000150463	Activation	0.709922347	6613
LUAD	SUMO2	DNADamage	0.671257	None	-0.060796882	6613
LUAD	SUMO2	EMT	0.125775	None	0.457192494	6613
LUAD	SUMO2	Hormone AR	0.238388	None	-0.206732301	6613
LUAD	SUMO2	Hormone ER	0.232939	None	0.109625378	6613
LUAD	SUMO2	PI3KAKT	0.0818986	None	-0.551761593	6613
LUAD	SUMO2	RASMAPK	0.291011	None	-0.222023663	6613
LUAD	SUMO2	RTK	0.176848	None	-0.349575954	6613
LUAD	SUMO2	TSCmTOR	0.176848	None	-0.27747299	6613
LUAD	SUMO3	Apoptosis	0.227076	None	-0.28323993	6612
LUAD	SUMO3	CellCycle	0.6721	None	-0.073887702	6612
LUAD	SUMO3	DNADamage	0.409627	None	-0.199569689	6612
LUAD	SUMO3	EMT	0.0437335	Activation	0.575790655	6612
LUAD	SUMO3	Hormone AR	0.0376084	Inhibition	-0.457263721	6612
LUAD	SUMO3	Hormone ER	0.6721	None	0.04172288	6612
LUAD	SUMO3	PI3KAKT	0.6721	None	0.107008955	6612
LUAD	SUMO3	RASMAPK	0.6721	None	0.083607506	6612
LUAD	SUMO3	RTK	0.65286	None	0.211754932	6612
LUAD	SUMO3	TSCmTOR	0.6721	None	-0.132833137	6612
LUAD	UBC9	Apoptosis	0.857901	None	0.058896643	7329
LUAD	UBC9	CellCycle	0.364114	None	0.295934693	7329
LUAD	UBC9	DNADamage	0.857901	None	-0.054008983	7329
LUAD	UBC9	EMT	0.0425731	Activation	0.628645257	7329
LUAD	UBC9	Hormone AR	0.427555	None	-0.241776987	7329
LUAD	UBC9	Hormone ER	0.750127	None	0.081243872	7329
LUAD	UBC9	PI3KAKT	0.8751	None	-0.036185336	7329
LUAD	UBC9	RASMAPK	0.857901	None	-0.090073402	7329
LUAD	UBC9	RTK	0.857901	None	-0.062413624	7329
LUAD	UBC9	TSCmTOR	0.857901	None	0.08765383	7329
LUSC	SENP1	Apoptosis	0.156567	None	-0.23691494	29843
LUSC	SENP1	CellCycle	0.000228414	Activation	0.633333819	29843
LUSC	SENP1	DNADamage	0.00118543	Activation	0.528777864	29843
LUSC	SENP1	EMT	0.144092	None	-0.352023074	29843
LUSC	SENP1	Hormone AR	0.00542354	Activation	0.43300857	29843
LUSC	SENP1	Hormone ER	0.0711504	None	-0.142802706	29843
LUSC	SENP1	PI3KAKT	0.521005	None	0.225775251	29843
LUSC	SENP1	RASMAPK	0.141787	None	-0.298054963	29843
LUSC	SENP1	RTK	0.0983588	None	-0.399188326	29843
LUSC	SENP1	TSCmTOR	0.273517	None	-0.229192622	29843
LUSC	SENP2	Apoptosis	0.457007	None	-0.139848992	59343
LUSC	SENP2	CellCycle	0.0125194	Activation	0.454971885	59343
LUSC	SENP2	DNADamage	0.0790501	None	0.326209209	59343
LUSC	SENP2	EMT	0.0903875	None	-0.429864013	59343
LUSC	SENP2	Hormone AR	0.457007	None	-0.126081668	59343
LUSC	SENP2	Hormone ER	0.00216246	Inhibition	-0.240058263	59343
LUSC	SENP2	PI3KAKT	0.0810679	None	0.745963451	59343
LUSC	SENP2	RASMAPK	0.219893	None	-0.261107698	59343
LUSC	SENP2	RTK	0.923854	None	-0.019479356	59343
LUSC	SENP2	TSCmTOR	0.799343	None	0.070867499	59343
LUSC	SENP3	Apoptosis	0.937709	None	0.046481873	26168
LUSC	SENP3	CellCycle	0.00401963	Activation	0.531020768	26168
LUSC	SENP3	DNADamage	0.00590215	Activation	0.468042744	26168
LUSC	SENP3	EMT	0.0417968	Inhibition	-0.535848489	26168
LUSC	SENP3	Hormone AR	0.0907403	None	0.288866062	26168
LUSC	SENP3	Hormone ER	0.102936	None	-0.127266625	26168
LUSC	SENP3	PI3KAKT	0.823553	None	0.195828242	26168
LUSC	SENP3	RASMAPK	0.143978	None	-0.296788802	26168
LUSC	SENP3	RTK	0.958021	None	-0.010746026	26168
LUSC	SENP3	TSCmTOR	0.937709	None	0.038822113	26168
LUSC	SENP5	Apoptosis	0.879501	None	0.040841935	205564
LUSC	SENP5	CellCycle	0.0832943	None	0.397933166	205564
LUSC	SENP5	DNADamage	0.124314	None	0.268765008	205564
LUSC	SENP5	EMT	0.122803	None	-0.422619635	205564
LUSC	SENP5	Hormone AR	0.879501	None	0.040352405	205564
LUSC	SENP5	Hormone ER	0.106106	None	-0.148837304	205564
LUSC	SENP5	PI3KAKT	0.106106	None	0.748693915	205564
LUSC	SENP5	RASMAPK	0.879501	None	0.081705236	205564
LUSC	SENP5	RTK	0.912962	None	0.022301963	205564
LUSC	SENP5	TSCmTOR	0.879501	None	0.096159215	205564
LUSC	SENP6	Apoptosis	0.916815	None	-0.103708274	26054
LUSC	SENP6	CellCycle	0.649918	None	0.196210154	26054
LUSC	SENP6	DNADamage	0.636995	None	0.221327547	26054
LUSC	SENP6	EMT	0.916815	None	-0.100501037	26054
LUSC	SENP6	Hormone AR	0.920374	None	0.033558422	26054
LUSC	SENP6	Hormone ER	0.920374	None	-0.006603051	26054
LUSC	SENP6	PI3KAKT	0.916815	None	0.24952762	26054
LUSC	SENP6	RASMAPK	0.916815	None	-0.098707713	26054
LUSC	SENP6	RTK	0.920374	None	0.032838541	26054
LUSC	SENP6	TSCmTOR	0.636995	None	-0.307785231	26054
LUSC	SENP7	Apoptosis	0.0754131	None	-0.391407487	57337
LUSC	SENP7	CellCycle	0.258923	None	-0.245177155	57337
LUSC	SENP7	DNADamage	0.0754131	None	0.328510968	57337
LUSC	SENP7	EMT	0.80632	None	-0.124209972	57337
LUSC	SENP7	Hormone AR	0.587159	None	0.12803493	57337
LUSC	SENP7	Hormone ER	0.0754131	None	-0.153156722	57337
LUSC	SENP7	PI3KAKT	0.863041	None	0.139823576	57337
LUSC	SENP7	RASMAPK	0.88755	None	-0.044440082	57337
LUSC	SENP7	RTK	0.923338	None	-0.01973525	57337
LUSC	SENP7	TSCmTOR	0.420561	None	-0.24888543	57337
LUSC	SUMO1	Apoptosis	0.0202407	Activation	0.474040277	7341
LUSC	SUMO1	CellCycle	0.0585359	None	0.357250984	7341
LUSC	SUMO1	DNADamage	0.991347	None	-0.001569062	7341
LUSC	SUMO1	EMT	0.90215	None	0.051174193	7341
LUSC	SUMO1	Hormone AR	0.62494	None	-0.122368006	7341
LUSC	SUMO1	Hormone ER	0.76479	None	0.040525251	7341
LUSC	SUMO1	PI3KAKT	0.898862	None	-0.126155229	7341
LUSC	SUMO1	RASMAPK	0.28462	None	-0.273636861	7341
LUSC	SUMO1	RTK	0.0292389	Inhibition	-0.559191735	7341
LUSC	SUMO1	TSCmTOR	0.291164	None	-0.28662231	7341
LUSC	SUMO2	Apoptosis	0.0524757	None	0.374915335	6613
LUSC	SUMO2	CellCycle	0.00121291	Activation	0.575803278	6613
LUSC	SUMO2	DNADamage	0.0524757	None	0.342879441	6613
LUSC	SUMO2	EMT	0.200216	None	-0.353198462	6613
LUSC	SUMO2	Hormone AR	0.255739	None	0.183921915	6613
LUSC	SUMO2	Hormone ER	0.255739	None	-0.082977934	6613
LUSC	SUMO2	PI3KAKT	0.773222	None	0.101003336	6613
LUSC	SUMO2	RASMAPK	0.0524757	None	-0.398391343	6613
LUSC	SUMO2	RTK	0.255739	None	-0.267651281	6613
LUSC	SUMO2	TSCmTOR	0.707223	None	-0.093173312	6613
LUSC	SUMO3	Apoptosis	0.350451	None	0.181437287	6612
LUSC	SUMO3	CellCycle	0.324159	None	0.274301338	6612
LUSC	SUMO3	DNADamage	0.350451	None	0.15811289	6612
LUSC	SUMO3	EMT	0.350451	None	-0.292065457	6612
LUSC	SUMO3	Hormone AR	0.350451	None	0.145799296	6612
LUSC	SUMO3	Hormone ER	0.324159	None	-0.108125616	6612
LUSC	SUMO3	PI3KAKT	0.350451	None	0.456509089	6612
LUSC	SUMO3	RASMAPK	0.272008	None	-0.380926719	6612
LUSC	SUMO3	RTK	0.350451	None	-0.203912514	6612
LUSC	SUMO3	TSCmTOR	0.671132	None	-0.083816928	6612
LUSC	UBC9	Apoptosis	0.88453	None	0.185428558	7329
LUSC	UBC9	CellCycle	0.94704	None	0.032527876	7329
LUSC	UBC9	DNADamage	0.94704	None	-0.048325279	7329
LUSC	UBC9	EMT	0.94704	None	0.014170946	7329
LUSC	UBC9	Hormone AR	0.94704	None	-0.022426584	7329
LUSC	UBC9	Hormone ER	0.94704	None	-0.005995701	7329
LUSC	UBC9	PI3KAKT	0.94704	None	0.09968958	7329
LUSC	UBC9	RASMAPK	0.94704	None	-0.11623983	7329
LUSC	UBC9	RTK	0.88453	None	-0.227432203	7329
LUSC	UBC9	TSCmTOR	0.88453	None	0.271792366	7329
MESO	SENP1	Apoptosis	0.42747	None	0.215693324	29843
MESO	SENP1	CellCycle	0.237268	None	0.565994256	29843
MESO	SENP1	DNADamage	0.39757	None	-0.467349707	29843
MESO	SENP1	EMT	0.237268	None	0.741938765	29843
MESO	SENP1	Hormone AR	0.136875	None	-0.562673996	29843
MESO	SENP1	Hormone ER	0.136875	None	-0.47906413	29843
MESO	SENP1	PI3KAKT	0.305445	None	0.63557595	29843
MESO	SENP1	RASMAPK	0.42747	None	0.435529991	29843
MESO	SENP1	RTK	0.42747	None	0.422137697	29843
MESO	SENP1	TSCmTOR	0.573662	None	0.269700053	29843
MESO	SENP2	Apoptosis	0.686042	None	0.128908156	59343
MESO	SENP2	CellCycle	0.686042	None	0.188076329	59343
MESO	SENP2	DNADamage	0.686042	None	0.583859436	59343
MESO	SENP2	EMT	0.686042	None	-0.649869834	59343
MESO	SENP2	Hormone AR	0.686042	None	0.24905921	59343
MESO	SENP2	Hormone ER	0.686042	None	0.118410093	59343
MESO	SENP2	PI3KAKT	0.686042	None	-0.298648856	59343
MESO	SENP2	RASMAPK	0.749451	None	0.147628465	59343
MESO	SENP2	RTK	0.686042	None	0.461391338	59343
MESO	SENP2	TSCmTOR	0.686042	None	0.379092191	59343
MESO	SENP3	Apoptosis	0.583881	None	-0.193328895	26168
MESO	SENP3	CellCycle	0.954749	None	0.060021634	26168
MESO	SENP3	DNADamage	0.583881	None	0.488566217	26168
MESO	SENP3	EMT	0.583881	None	-0.397333007	26168
MESO	SENP3	Hormone AR	0.234654	None	0.503852441	26168
MESO	SENP3	Hormone ER	0.583881	None	0.153123189	26168
MESO	SENP3	PI3KAKT	0.954749	None	0.02543895	26168
MESO	SENP3	RASMAPK	0.234654	None	-0.9574464	26168
MESO	SENP3	RTK	0.583881	None	-0.359215093	26168
MESO	SENP3	TSCmTOR	0.255726	None	-0.858806712	26168
MESO	SENP5	Apoptosis	0.942148	None	0.175372292	205564
MESO	SENP5	CellCycle	0.414247	None	0.688121716	205564
MESO	SENP5	DNADamage	0.942148	None	0.11364424	205564
MESO	SENP5	EMT	0.942148	None	0.353368047	205564
MESO	SENP5	Hormone AR	0.986714	None	0.004320511	205564
MESO	SENP5	Hormone ER	0.942148	None	0.199898784	205564
MESO	SENP5	PI3KAKT	0.942148	None	-0.08486788	205564
MESO	SENP5	RASMAPK	0.942148	None	0.134620225	205564
MESO	SENP5	RTK	0.942148	None	0.133434724	205564
MESO	SENP5	TSCmTOR	0.942148	None	-0.158721309	205564
MESO	SENP6	Apoptosis	0.932241	None	-0.149690169	26054
MESO	SENP6	CellCycle	0.624986	None	-0.388624797	26054
MESO	SENP6	DNADamage	0.932241	None	0.058063178	26054
MESO	SENP6	EMT	0.850674	None	0.334568316	26054
MESO	SENP6	Hormone AR	0.932241	None	-0.096046741	26054
MESO	SENP6	Hormone ER	0.354591	None	-0.437326165	26054
MESO	SENP6	PI3KAKT	0.571227	None	0.708607311	26054
MESO	SENP6	RASMAPK	0.624986	None	0.537585252	26054
MESO	SENP6	RTK	0.932241	None	0.037577832	26054
MESO	SENP6	TSCmTOR	0.932241	None	0.127496344	26054
MESO	SENP7	Apoptosis	0.806586	None	-0.255485854	57337
MESO	SENP7	CellCycle	0.93075	None	-0.04483274	57337
MESO	SENP7	DNADamage	0.806586	None	0.399951959	57337
MESO	SENP7	EMT	0.806586	None	0.507073043	57337
MESO	SENP7	Hormone AR	0.93075	None	-0.031197832	57337
MESO	SENP7	Hormone ER	0.93075	None	0.018382025	57337
MESO	SENP7	PI3KAKT	0.806586	None	0.642769596	57337
MESO	SENP7	RASMAPK	0.806586	None	0.405508418	57337
MESO	SENP7	RTK	0.93075	None	0.16701487	57337
MESO	SENP7	TSCmTOR	0.93075	None	-0.046433016	57337
MESO	SUMO1	Apoptosis	0.366513	None	0.339621242	7341
MESO	SUMO1	CellCycle	0.559715	None	0.290865496	7341
MESO	SUMO1	DNADamage	0.366513	None	0.745053356	7341
MESO	SUMO1	EMT	0.663464	None	0.263152895	7341
MESO	SUMO1	Hormone AR	0.366513	None	0.372794394	7341
MESO	SUMO1	Hormone ER	0.366513	None	0.327557313	7341
MESO	SUMO1	PI3KAKT	0.937817	None	0.034569377	7341
MESO	SUMO1	RASMAPK	0.559715	None	-0.415183953	7341
MESO	SUMO1	RTK	0.366513	None	-0.571552923	7341
MESO	SUMO1	TSCmTOR	0.937817	None	-0.074040267	7341
MESO	SUMO2	Apoptosis	0.794082	None	0.367229606	6613
MESO	SUMO2	CellCycle	0.897936	None	0.044554308	6613
MESO	SUMO2	DNADamage	0.794082	None	0.440369029	6613
MESO	SUMO2	EMT	0.794082	None	0.442363715	6613
MESO	SUMO2	Hormone AR	0.794082	None	0.227123894	6613
MESO	SUMO2	Hormone ER	0.794082	None	0.182781417	6613
MESO	SUMO2	PI3KAKT	0.897936	None	0.278995381	6613
MESO	SUMO2	RASMAPK	0.897936	None	0.090023381	6613
MESO	SUMO2	RTK	0.897936	None	-0.111510769	6613
MESO	SUMO2	TSCmTOR	0.897936	None	-0.08711038	6613
MESO	SUMO3	Apoptosis	0.911841	None	0.217524587	6612
MESO	SUMO3	CellCycle	0.911841	None	0.351477513	6612
MESO	SUMO3	DNADamage	0.911841	None	0.086590123	6612
MESO	SUMO3	EMT	0.176687	None	-0.965463712	6612
MESO	SUMO3	Hormone AR	0.911841	None	-0.104554914	6612
MESO	SUMO3	Hormone ER	0.911841	None	-0.104392901	6612
MESO	SUMO3	PI3KAKT	0.911841	None	0.051477292	6612
MESO	SUMO3	RASMAPK	0.911841	None	-0.249445629	6612
MESO	SUMO3	RTK	0.911841	None	0.116875774	6612
MESO	SUMO3	TSCmTOR	0.911841	None	-0.138257544	6612
MESO	UBC9	Apoptosis	0.760735	None	-0.222498413	7329
MESO	UBC9	CellCycle	0.869373	None	-0.056583663	7329
MESO	UBC9	DNADamage	0.760735	None	0.414740243	7329
MESO	UBC9	EMT	0.869373	None	0.084577158	7329
MESO	UBC9	Hormone AR	0.467404	None	0.487925891	7329
MESO	UBC9	Hormone ER	0.869373	None	0.09228042	7329
MESO	UBC9	PI3KAKT	0.869373	None	-0.098753443	7329
MESO	UBC9	RASMAPK	0.467404	None	-0.711221195	7329
MESO	UBC9	RTK	0.467404	None	-0.659283257	7329
MESO	UBC9	TSCmTOR	0.869373	None	-0.23486695	7329
OV	SENP1	Apoptosis	0.654691	None	0.144056216	29843
OV	SENP1	CellCycle	0.0481999	Activation	0.611209906	29843
OV	SENP1	DNADamage	0.0481999	Activation	0.692264773	29843
OV	SENP1	EMT	0.756234	None	0.155471832	29843
OV	SENP1	Hormone AR	0.0481999	Activation	0.473384483	29843
OV	SENP1	Hormone ER	0.793292	None	-0.082680632	29843
OV	SENP1	PI3KAKT	0.654691	None	0.376615156	29843
OV	SENP1	RASMAPK	0.654691	None	-0.349896447	29843
OV	SENP1	RTK	0.654691	None	-0.114486525	29843
OV	SENP1	TSCmTOR	0.793292	None	0.055004398	29843
OV	SENP2	Apoptosis	0.40209	None	0.198826727	59343
OV	SENP2	CellCycle	0.0606522	None	0.684427556	59343
OV	SENP2	DNADamage	0.0742256	None	0.605559615	59343
OV	SENP2	EMT	0.68	None	0.153285013	59343
OV	SENP2	Hormone AR	0.476423	None	0.16848387	59343
OV	SENP2	Hormone ER	0.307556	None	-0.38337905	59343
OV	SENP2	PI3KAKT	0.307556	None	0.542071593	59343
OV	SENP2	RASMAPK	0.307556	None	-0.475630792	59343
OV	SENP2	RTK	0.307556	None	-0.227582771	59343
OV	SENP2	TSCmTOR	0.866342	None	-0.035343473	59343
OV	SENP3	Apoptosis	0.0047408	Activation	0.582510989	26168
OV	SENP3	CellCycle	0.00695077	Activation	0.731536312	26168
OV	SENP3	DNADamage	0.00242742	Activation	0.862059329	26168
OV	SENP3	EMT	0.343237	None	-0.332465534	26168
OV	SENP3	Hormone AR	0.00695077	Activation	0.557888973	26168
OV	SENP3	Hormone ER	0.643912	None	0.125779039	26168
OV	SENP3	PI3KAKT	0.343237	None	-0.406930862	26168
OV	SENP3	RASMAPK	0.00189037	Inhibition	-1.321462145	26168
OV	SENP3	RTK	0.643912	None	0.072267949	26168
OV	SENP3	TSCmTOR	0.343237	None	-0.229141677	26168
OV	SENP5	Apoptosis	0.00387983	Activation	0.613711776	205564
OV	SENP5	CellCycle	0.000719365	Activation	0.982320827	205564
OV	SENP5	DNADamage	0.985789	None	0.004478515	205564
OV	SENP5	EMT	0.985789	None	0.061820382	205564
OV	SENP5	Hormone AR	0.118821	None	-0.362152296	205564
OV	SENP5	Hormone ER	0.00390887	Inhibition	-0.874233575	205564
OV	SENP5	PI3KAKT	0.465383	None	0.365507547	205564
OV	SENP5	RASMAPK	0.0457088	Inhibition	-0.844193969	205564
OV	SENP5	RTK	0.120461	None	-0.273032546	205564
OV	SENP5	TSCmTOR	0.985789	None	0.015877756	205564
OV	SENP6	Apoptosis	0.0150749	Inhibition	-0.503697766	26054
OV	SENP6	CellCycle	0.0726368	None	-0.513232927	26054
OV	SENP6	DNADamage	0.00272207	Activation	0.828997548	26054
OV	SENP6	EMT	0.298032	None	-0.379326076	26054
OV	SENP6	Hormone AR	0.000404035	Activation	0.777082872	26054
OV	SENP6	Hormone ER	0.00236899	Activation	0.940148067	26054
OV	SENP6	PI3KAKT	0.635768	None	0.208989048	26054
OV	SENP6	RASMAPK	0.643208	None	0.16624655	26054
OV	SENP6	RTK	0.0726368	None	0.306991656	26054
OV	SENP6	TSCmTOR	0.537122	None	0.165859087	26054
OV	SENP7	Apoptosis	0.91602	None	-0.019486803	57337
OV	SENP7	CellCycle	0.698146	None	0.145564755	57337
OV	SENP7	DNADamage	0.120501	None	0.624557341	57337
OV	SENP7	EMT	0.529831	None	0.361630987	57337
OV	SENP7	Hormone AR	0.279844	None	0.366821266	57337
OV	SENP7	Hormone ER	0.529831	None	-0.332600079	57337
OV	SENP7	PI3KAKT	0.529831	None	-0.412503529	57337
OV	SENP7	RASMAPK	0.698146	None	-0.173792217	57337
OV	SENP7	RTK	0.556839	None	-0.147649678	57337
OV	SENP7	TSCmTOR	0.698146	None	-0.116788779	57337
OV	SUMO1	Apoptosis	0.219766	None	0.339509188	7341
OV	SUMO1	CellCycle	0.110525	None	0.634803131	7341
OV	SUMO1	DNADamage	0.184925	None	0.515823464	7341
OV	SUMO1	EMT	0.444335	None	-0.304790763	7341
OV	SUMO1	Hormone AR	0.267731	None	0.303600097	7341
OV	SUMO1	Hormone ER	0.656022	None	-0.173573682	7341
OV	SUMO1	PI3KAKT	0.792426	None	-0.137462061	7341
OV	SUMO1	RASMAPK	0.267731	None	-0.546288692	7341
OV	SUMO1	RTK	0.281282	None	-0.211263836	7341
OV	SUMO1	TSCmTOR	0.964326	None	-0.0095623	7341
OV	SUMO2	Apoptosis	0.94791	None	0.206857014	6613
OV	SUMO2	CellCycle	0.94791	None	0.380913649	6613
OV	SUMO2	DNADamage	0.94791	None	0.08175486	6613
OV	SUMO2	EMT	0.94791	None	-0.029635524	6613
OV	SUMO2	Hormone AR	0.94791	None	-0.063239331	6613
OV	SUMO2	Hormone ER	0.94791	None	0.057801717	6613
OV	SUMO2	PI3KAKT	0.94791	None	-0.254501877	6613
OV	SUMO2	RASMAPK	0.94791	None	-0.204419004	6613
OV	SUMO2	RTK	0.94791	None	-0.010018782	6613
OV	SUMO2	TSCmTOR	0.94791	None	-0.160714954	6613
OV	SUMO3	Apoptosis	0.930681	None	0.016145984	6612
OV	SUMO3	CellCycle	0.905428	None	-0.062749222	6612
OV	SUMO3	DNADamage	0.905428	None	-0.172607914	6612
OV	SUMO3	EMT	0.905428	None	-0.178145661	6612
OV	SUMO3	Hormone AR	0.905428	None	-0.044975113	6612
OV	SUMO3	Hormone ER	0.905428	None	0.186314638	6612
OV	SUMO3	PI3KAKT	0.905428	None	0.396380673	6612
OV	SUMO3	RASMAPK	0.905428	None	0.353821504	6612
OV	SUMO3	RTK	0.905428	None	-0.073294019	6612
OV	SUMO3	TSCmTOR	0.905428	None	0.139334974	6612
OV	UBC9	Apoptosis	0.996711	None	0.000778321	7329
OV	UBC9	CellCycle	0.75034	None	0.180286422	7329
OV	UBC9	DNADamage	0.75034	None	0.160741731	7329
OV	UBC9	EMT	0.512777	None	0.560143627	7329
OV	UBC9	Hormone AR	0.937429	None	0.038044347	7329
OV	UBC9	Hormone ER	0.937429	None	-0.08535976	7329
OV	UBC9	PI3KAKT	0.75034	None	0.44105659	7329
OV	UBC9	RASMAPK	0.75034	None	-0.253424615	7329
OV	UBC9	RTK	0.75034	None	-0.110331006	7329
OV	UBC9	TSCmTOR	0.512777	None	-0.347262082	7329
PAAD	SENP1	Apoptosis	0.662575	None	0.344189681	29843
PAAD	SENP1	CellCycle	0.860865	None	0.162265328	29843
PAAD	SENP1	DNADamage	0.615998	None	0.536946873	29843
PAAD	SENP1	EMT	0.904488	None	0.196167672	29843
PAAD	SENP1	Hormone AR	0.615998	None	0.522949368	29843
PAAD	SENP1	Hormone ER	0.860865	None	0.112320129	29843
PAAD	SENP1	PI3KAKT	0.904488	None	0.137583295	29843
PAAD	SENP1	RASMAPK	0.940844	None	0.018806234	29843
PAAD	SENP1	RTK	0.615998	None	0.346038411	29843
PAAD	SENP1	TSCmTOR	0.940844	None	-0.023915808	29843
PAAD	SENP2	Apoptosis	0.798004	None	0.108951869	59343
PAAD	SENP2	CellCycle	0.798004	None	-0.086917178	59343
PAAD	SENP2	DNADamage	0.798004	None	-0.099288356	59343
PAAD	SENP2	EMT	0.798004	None	0.444093624	59343
PAAD	SENP2	Hormone AR	0.798004	None	-0.266934621	59343
PAAD	SENP2	Hormone ER	0.798004	None	-0.151493721	59343
PAAD	SENP2	PI3KAKT	0.798004	None	-0.174095816	59343
PAAD	SENP2	RASMAPK	0.798004	None	0.15083244	59343
PAAD	SENP2	RTK	0.798004	None	0.373652238	59343
PAAD	SENP2	TSCmTOR	0.798004	None	-0.104872067	59343
PAAD	SENP3	Apoptosis	0.795461	None	0.084033005	26168
PAAD	SENP3	CellCycle	0.652492	None	-0.154614904	26168
PAAD	SENP3	DNADamage	0.172491	None	0.826585735	26168
PAAD	SENP3	EMT	0.601147	None	-0.454035098	26168
PAAD	SENP3	Hormone AR	0.757639	None	0.161676244	26168
PAAD	SENP3	Hormone ER	0.652492	None	0.108106901	26168
PAAD	SENP3	PI3KAKT	0.219082	None	0.74581772	26168
PAAD	SENP3	RASMAPK	0.519235	None	-0.330853942	26168
PAAD	SENP3	RTK	0.601147	None	-0.276247547	26168
PAAD	SENP3	TSCmTOR	0.172491	None	0.709776331	26168
PAAD	SENP5	Apoptosis	0.60015	None	-0.195806335	205564
PAAD	SENP5	CellCycle	0.60015	None	-0.131631491	205564
PAAD	SENP5	DNADamage	0.60015	None	-0.248832334	205564
PAAD	SENP5	EMT	0.13016	None	1.101584013	205564
PAAD	SENP5	Hormone AR	0.418876	None	-0.43636328	205564
PAAD	SENP5	Hormone ER	0.248496	None	0.286413635	205564
PAAD	SENP5	PI3KAKT	0.13016	None	0.859369437	205564
PAAD	SENP5	RASMAPK	0.865946	None	-0.042955455	205564
PAAD	SENP5	RTK	0.26685	None	-0.395482842	205564
PAAD	SENP5	TSCmTOR	0.13016	None	0.586893917	205564
PAAD	SENP6	Apoptosis	0.826722	None	-0.114486695	26054
PAAD	SENP6	CellCycle	0.826722	None	-0.117902871	26054
PAAD	SENP6	DNADamage	0.826722	None	0.081705519	26054
PAAD	SENP6	EMT	0.826722	None	0.249921293	26054
PAAD	SENP6	Hormone AR	0.826722	None	-0.254815041	26054
PAAD	SENP6	Hormone ER	0.232222	None	0.382564912	26054
PAAD	SENP6	PI3KAKT	0.826722	None	0.304415788	26054
PAAD	SENP6	RASMAPK	0.826722	None	0.076145752	26054
PAAD	SENP6	RTK	0.826722	None	0.356088145	26054
PAAD	SENP6	TSCmTOR	0.826722	None	0.205525396	26054
PAAD	SENP7	Apoptosis	0.893738	None	0.041153132	57337
PAAD	SENP7	CellCycle	0.37536	None	-0.277046308	57337
PAAD	SENP7	DNADamage	0.37536	None	0.52844263	57337
PAAD	SENP7	EMT	0.79782	None	0.183396528	57337
PAAD	SENP7	Hormone AR	0.562154	None	0.363008296	57337
PAAD	SENP7	Hormone ER	0.712386	None	0.102935773	57337
PAAD	SENP7	PI3KAKT	0.0168873	Activation	1.190581991	57337
PAAD	SENP7	RASMAPK	0.712386	None	0.143636481	57337
PAAD	SENP7	RTK	0.224016	None	0.475002582	57337
PAAD	SENP7	TSCmTOR	0.0420345	Activation	0.733250192	57337
PAAD	SUMO1	Apoptosis	0.916772	None	0.032501387	7341
PAAD	SUMO1	CellCycle	0.392004	None	0.300286849	7341
PAAD	SUMO1	DNADamage	0.431242	None	-0.465879147	7341
PAAD	SUMO1	EMT	0.817827	None	0.171082259	7341
PAAD	SUMO1	Hormone AR	0.784459	None	-0.184687892	7341
PAAD	SUMO1	Hormone ER	0.249951	None	-0.380167696	7341
PAAD	SUMO1	PI3KAKT	0.287942	None	-0.661033288	7341
PAAD	SUMO1	RASMAPK	0.287942	None	0.434533324	7341
PAAD	SUMO1	RTK	0.535593	None	0.258689194	7341
PAAD	SUMO1	TSCmTOR	0.535593	None	-0.25212801	7341
PAAD	SUMO2	Apoptosis	0.689332	None	-0.255419035	6613
PAAD	SUMO2	CellCycle	0.8857	None	0.055019394	6613
PAAD	SUMO2	DNADamage	0.681486	None	-0.399884576	6613
PAAD	SUMO2	EMT	0.681486	None	0.713604942	6613
PAAD	SUMO2	Hormone AR	0.681486	None	-0.374490342	6613
PAAD	SUMO2	Hormone ER	0.8857	None	0.044614541	6613
PAAD	SUMO2	PI3KAKT	0.681486	None	-0.369301305	6613
PAAD	SUMO2	RASMAPK	0.926159	None	-0.023427541	6613
PAAD	SUMO2	RTK	0.8857	None	-0.082518216	6613
PAAD	SUMO2	TSCmTOR	0.681486	None	-0.269570768	6613
PAAD	SUMO3	Apoptosis	0.981744	None	-0.08960885	6612
PAAD	SUMO3	CellCycle	0.981744	None	-0.095459629	6612
PAAD	SUMO3	DNADamage	0.981744	None	-0.032272021	6612
PAAD	SUMO3	EMT	0.907403	None	0.382162239	6612
PAAD	SUMO3	Hormone AR	0.981744	None	-0.008675642	6612
PAAD	SUMO3	Hormone ER	0.300255	None	-0.291369571	6612
PAAD	SUMO3	PI3KAKT	0.261659	None	-0.789730417	6612
PAAD	SUMO3	RASMAPK	0.981744	None	0.008293013	6612
PAAD	SUMO3	RTK	0.482138	None	0.340140146	6612
PAAD	SUMO3	TSCmTOR	0.261659	None	-0.547980001	6612
PAAD	UBC9	Apoptosis	0.803174	None	0.079422017	7329
PAAD	UBC9	CellCycle	0.766777	None	0.095079557	7329
PAAD	UBC9	DNADamage	0.188266	None	-0.626928814	7329
PAAD	UBC9	EMT	0.101211	None	1.101227838	7329
PAAD	UBC9	Hormone AR	0.101211	None	-0.856587581	7329
PAAD	UBC9	Hormone ER	0.766777	None	-0.102199014	7329
PAAD	UBC9	PI3KAKT	0.188266	None	-0.65939841	7329
[truncated: 1,203 more rows]
