# Supplementary material for: SUMOylation involved in malignant progression of multiple tumors and SENP5 may improve the chemotherapy sensitivity of hypoxic tumors
Source: Front Pharmacol. 2025 Nov 5;16:1648271. doi: 10.3389/fphar.2025.1648271 (PMC12626937; doi:10.3389/fphar.2025.1648271)
Supplement: Supplementary file 1 [file DataSheet1.zip › Tables/Table8.xlsx]

## Sheet: SheetName
Table8-The correlation between drug sensitivity from GDSCdatabase and the mRNA expression levels of key SUMO pathway members
symbol	drug	cor	fdr	entrez
DNMT1	(5Z)-7-Oxozeaenol	0.0851512	0.0291862	1786
DNMT1	17-AAG	0.333394	0	1786
DNMT1	5-Fluorouracil	-0.165485	2.50803e-06	1786
DNMT1	681640	0.0304904	0.636046	1786
DNMT1	A-443654	-0.0382866	0.848615	1786
DNMT1	A-770041	-0.000226444	0.998502	1786
DNMT1	AC220	-0.116201	0.00442762	1786
DNMT1	AG-014699	0.0591551	0.161239	1786
DNMT1	AICAR	-0.194419	1.67777e-07	1786
DNMT1	AKT inhibitor VIII	0.158999	8.3843e-05	1786
DNMT1	AMG-706	0.0241821	0.73068	1786
DNMT1	AP-24534	-0.164115	1.1414e-05	1786
DNMT1	AR-42	-0.270098	1.81026e-15	1786
DNMT1	AS601245	0.111764	0.0131582	1786
DNMT1	AS605240	-0.0549097	0.198078	1786
DNMT1	AT-7519	-0.264712	5.05533e-15	1786
DNMT1	ATRA	-0.141326	0.000586503	1786
DNMT1	AUY922	0.00024718	0.997803	1786
DNMT1	AZ628	0.0730401	0.327546	1786
DNMT1	AZD6482	0.0418367	0.380114	1786
DNMT1	AZD7762	-0.201529	5.37351e-08	1786
DNMT1	AZD8055	-0.158566	2.454e-05	1786
DNMT1	Afatinib	0.182346	1.41715e-07	1786
DNMT1	Axitinib	-0.102841	0.0227932	1786
DNMT1	BAY 61-3606	-0.110651	0.00449267	1786
DNMT1	BEZ235	0.0466758	0.344762	1786
DNMT1	BHG712	-0.214476	4.50074e-10	1786
DNMT1	BI-2536	-0.11596	0.197598	1786
DNMT1	BIRB 0796	0.094192	0.0447759	1786
DNMT1	BIX02189	-0.228601	3.00772e-11	1786
DNMT1	BMS-509744	0.0816065	0.3559	1786
DNMT1	BMS-536924	-0.00973848	0.92183	1786
DNMT1	BMS-708163	0.172533	5.60031e-06	1786
DNMT1	BMS-754807	0.0594481	0.255785	1786
DNMT1	BMS345541	-0.246156	5.05255e-13	1786
DNMT1	BX-795	-0.176036	6.21219e-06	1786
DNMT1	BX-912	-0.332185	7.58572e-24	1786
DNMT1	Belinostat	-0.239931	6.45366e-12	1786
DNMT1	Bexarotene	0.0357578	0.647397	1786
DNMT1	Bicalutamide	0.134001	0.000878916	1786
DNMT1	Bleomycin	0.0686584	0.177343	1786
DNMT1	Bleomycin (50 uM)	0.167761	1.67663e-06	1786
DNMT1	Bortezomib	0.0554193	0.504135	1786
DNMT1	Bosutinib	-0.0306092	0.601295	1786
DNMT1	Bryostatin 1	0.128518	0.00424324	1786
DNMT1	CAL-101	-0.169514	1.77652e-06	1786
DNMT1	CAY10603	-0.279335	1.37991e-16	1786
DNMT1	CCT007093	0.183768	2.88295e-06	1786
DNMT1	CCT018159	0.0180637	0.767411	1786
DNMT1	CEP-701	-0.162099	1.6788e-05	1786
DNMT1	CGP-082996	0.02851	0.808776	1786
DNMT1	CGP-60474	0.0528958	0.556483	1786
DNMT1	CH5424802	-0.0401688	0.500453	1786
DNMT1	CHIR-99021	0.0901117	0.0154967	1786
DNMT1	CI-1040	0.173772	6.62133e-06	1786
DNMT1	CMK	0.0265722	0.850761	1786
DNMT1	CP466722	-0.267788	2.17358e-15	1786
DNMT1	CP724714	0.088623	0.0525766	1786
DNMT1	CUDC-101	-0.260072	4.44485e-14	1786
DNMT1	CX-5461	-0.234139	1.11689e-11	1786
DNMT1	Camptothecin	-0.142858	0.00026018	1786
DNMT1	Cetuximab	0.191744	2.54885e-07	1786
DNMT1	Cisplatin	0.0105889	0.864374	1786
DNMT1	Crizotinib	0.0127838	0.953429	1786
DNMT1	Cyclopamine	-0.0478477	0.675813	1786
DNMT1	Cytarabine	-0.00453345	0.947531	1786
DNMT1	DMOG	-0.101078	0.0136019	1786
DNMT1	Dabrafenib	0.127628	0.00100061	1786
DNMT1	Dasatinib	0.122612	0.0534643	1786
DNMT1	Docetaxel	0.192245	1.18378e-07	1786
DNMT1	Doxorubicin	-0.0157727	0.840885	1786
DNMT1	EHT 1864	0.0533695	0.388983	1786
DNMT1	EKB-569	-0.113331	0.00271043	1786
DNMT1	EX-527	0.011044	0.936871	1786
DNMT1	Elesclomol	0.0423483	0.357371	1786
DNMT1	Embelin	0.0766526	0.1334	1786
DNMT1	Epothilone B	0.0555585	0.266506	1786
DNMT1	Erlotinib	0.196903	0.00219581	1786
DNMT1	Etoposide	-0.120309	0.00366286	1786
DNMT1	FH535	0.167049	3.4621e-05	1786
DNMT1	FK866	-0.289173	1.73285e-17	1786
DNMT1	FMK	-0.0155489	0.851585	1786
DNMT1	FR-180204	-0.0595732	0.225092	1786
DNMT1	FTI-277	0.207793	4.66009e-08	1786
DNMT1	Foretinib	-0.184923	3.43823e-07	1786
DNMT1	GDC0449	-0.0354323	0.73027	1786
DNMT1	GDC0941	-0.0481187	0.381677	1786
DNMT1	GNF-2	0.00322193	0.994206	1786
DNMT1	GSK-650394	-0.00868874	0.932412	1786
DNMT1	GSK1070916	-0.325801	4.03211e-22	1786
DNMT1	GSK1904529A	0.149461	0.000273849	1786
DNMT1	GSK2126458	-0.199448	1.30707e-08	1786
DNMT1	GSK269962A	-0.0242472	0.685094	1786
DNMT1	GSK429286A	-0.168861	4.4144e-06	1786
DNMT1	GSK690693	-0.254956	9.77955e-14	1786
DNMT1	GW 441756	0.0088343	0.983092	1786
DNMT1	GW-2580	-0.0158941	0.982914	1786
DNMT1	GW843682X	-0.161567	0.0279775	1786
DNMT1	Gefitinib	0.150862	8.5264e-05	1786
DNMT1	Gemcitabine	-0.0833753	0.0654405	1786
DNMT1	Genentech Cpd 10	-0.258361	4.13041e-14	1786
DNMT1	HG-5-113-01	-0.132042	0.0322751	1786
DNMT1	HG-5-88-01	0.00429522	0.986811	1786
DNMT1	HG-6-64-1	-0.0203373	0.716023	1786
DNMT1	I-BET-762	-0.325483	5.41069e-23	1786
DNMT1	IOX2	0.0694999	0.193233	1786
DNMT1	IPA-3	-0.159182	1.7379e-05	1786
DNMT1	Imatinib	-0.0721444	0.598033	1786
DNMT1	Ispinesib Mesylate	-0.224033	7.85997e-11	1786
DNMT1	JNJ-26854165	0.0551079	0.265705	1786
DNMT1	JNK Inhibitor VIII	0.104415	0.00996633	1786
DNMT1	JNK-9L	0.0259832	0.682763	1786
DNMT1	JQ1	-0.0973379	0.014695	1786
DNMT1	JQ12	-0.0487357	0.367855	1786
DNMT1	JW-7-24-1	-0.272005	7.08408e-16	1786
DNMT1	JW-7-52-1	0.00125485	0.993925	1786
DNMT1	KIN001-055	0.0228472	0.764813	1786
DNMT1	KIN001-102	-0.230138	1.35756e-11	1786
DNMT1	KIN001-135	0.0991682	0.27887	1786
DNMT1	KIN001-236	-0.188196	7.67914e-08	1786
DNMT1	KIN001-244	-0.184677	1.38189e-07	1786
DNMT1	KIN001-260	-0.211355	9.2018e-10	1786
DNMT1	KIN001-266	-0.0809751	0.0685253	1786
DNMT1	KIN001-270	-0.19477	7.2735e-08	1786
DNMT1	KU-55933	-0.0936168	0.0617178	1786
DNMT1	LAQ824	-0.17262	2.83432e-06	1786
DNMT1	LFM-A13	0.130779	0.00333851	1786
DNMT1	LY317615	-0.0704967	0.0943505	1786
DNMT1	Lapatinib	0.210497	0.000275036	1786
DNMT1	Lenalidomide	-0.0679039	0.28454	1786
DNMT1	Linifanib	-0.0969709	0.0251409	1786
DNMT1	Lisitinib	0.0389084	0.559951	1786
DNMT1	MG-132	0.0398839	0.68774	1786
DNMT1	MK-2206	-0.072631	0.134843	1786
DNMT1	MLN4924	0.043769	0.450887	1786
DNMT1	MP470	-0.103568	0.0127873	1786
DNMT1	MPS-1-IN-1	-0.148022	3.8201e-05	1786
DNMT1	MS-275	-0.197757	0.00391414	1786
DNMT1	Masitinib	-0.184153	1.85586e-07	1786
DNMT1	Methotrexate	-0.27775	1.97085e-15	1786
DNMT1	Midostaurin	0.0898714	0.0316527	1786
DNMT1	Mitomycin C	-0.074534	0.113235	1786
DNMT1	NG-25	-0.253038	8.7061e-14	1786
DNMT1	NPK76-II-72-1	-0.369346	6.65585e-30	1786
DNMT1	NSC-207895	-0.167008	1.9452e-05	1786
DNMT1	NSC-87877	0.116746	0.0197959	1786
DNMT1	NU-7441	-0.0161064	0.867445	1786
DNMT1	Navitoclax	-0.362874	2.10465e-26	1786
DNMT1	Nilotinib	-0.127494	0.00298321	1786
DNMT1	Nutlin-3a (-)	0.0449707	0.358343	1786
DNMT1	OSI-027	-0.260589	2.25282e-14	1786
DNMT1	OSI-930	-0.146174	6.1009e-05	1786
DNMT1	OSU-03012	-0.0319075	0.549466	1786
DNMT1	Obatoclax Mesylate	-0.0574647	0.215136	1786
DNMT1	Olaparib	0.0115196	0.824447	1786
DNMT1	PAC-1	-0.131895	0.000687556	1786
DNMT1	PD-0325901	0.256993	1.7046e-12	1786
DNMT1	PD-0332991	0.0273189	0.662131	1786
DNMT1	PD-173074	-0.0193449	0.914978	1786
DNMT1	PF-4708671	0.0653093	0.453558	1786
DNMT1	PF-562271	0.0519727	0.342844	1786
DNMT1	PFI-1	-0.0256201	0.633257	1786
DNMT1	PHA-665752	0.118686	0.312184	1786
DNMT1	PHA-793887	-0.289991	3.19632e-18	1786
DNMT1	PI-103	-0.310172	2.46435e-20	1786
DNMT1	PIK-93	-0.302526	9.15685e-20	1786
DNMT1	PLX4720	0.106852	0.0052276	1786
DNMT1	Paclitaxel	-0.00731996	0.965748	1786
DNMT1	Parthenolide	-0.0463767	0.672546	1786
DNMT1	Pazopanib	0.0733122	0.14488	1786
DNMT1	Phenformin	-0.203448	7.90913e-09	1786
DNMT1	Pyrimethamine	-0.0520285	0.659906	1786
DNMT1	QL-VIII-58	0.00412328	0.969428	1786
DNMT1	QL-X-138	-0.27106	2.16214e-15	1786
DNMT1	QL-XI-92	-0.265795	4.84675e-15	1786
DNMT1	QL-XII-47	-0.147452	6.935e-05	1786
DNMT1	QL-XII-61	-0.245246	4.50282e-06	1786
DNMT1	QS11	-0.0767159	0.165736	1786
DNMT1	RDEA119	0.275569	0	1786
DNMT1	RO-3306	0.10645	0.00851761	1786
DNMT1	Rapamycin	0.0438294	0.737125	1786
DNMT1	Roscovitine	0.133276	0.294523	1786
DNMT1	Ruxolitinib	-0.112136	0.00798226	1786
DNMT1	S-Trityl-L-cysteine	-0.118078	0.109625	1786
DNMT1	SB 216763	0.0912097	0.0525137	1786
DNMT1	SB 505124	0.119332	0.0317079	1786
DNMT1	SB52334	0.00462874	0.944992	1786
DNMT1	SB590885	0.145308	0.000432309	1786
DNMT1	SGC0946	0.140671	0.00125245	1786
DNMT1	SL 0101-1	0.0709595	0.328924	1786
DNMT1	SN-38	-0.0791745	0.0542169	1786
DNMT1	SNX-2112	-0.259249	3.01424e-14	1786
DNMT1	STF-62247	-0.12206	0.00139739	1786
DNMT1	Salubrinal	-0.0968094	0.223093	1786
DNMT1	Saracatinib	0.0792022	0.332762	1786
DNMT1	Shikonin	-0.0616296	0.220393	1786
DNMT1	Sorafenib	-0.0406721	0.741803	1786
DNMT1	Sunitinib	-0.122655	0.0671598	1786
DNMT1	T0901317	-0.138118	0.00024499	1786
DNMT1	TAE684	0.0883796	0.372845	1786
DNMT1	TAK-715	-0.201307	6.51565e-09	1786
DNMT1	TG101348	-0.279134	1.00186e-16	1786
DNMT1	TGX221	0.234476	4.4807e-05	1786
DNMT1	THZ-2-102-1	-0.300156	7.15714e-19	1786
DNMT1	THZ-2-49	-0.146009	4.3122e-05	1786
DNMT1	TL-1-85	-0.24383	8.14389e-13	1786
DNMT1	TL-2-105	-0.224355	1.12903e-10	1786
DNMT1	TPCA-1	-0.2967	5.55203e-19	1786
DNMT1	TW 37	-0.064314	0.142572	1786
DNMT1	Talazoparib	-0.028879	0.554177	1786
DNMT1	Tamoxifen	0.045445	0.67959	1786
DNMT1	Temozolomide	0.00671542	0.947327	1786
DNMT1	Temsirolimus	-0.0241565	0.666546	1786
DNMT1	Thapsigargin	0.00923977	0.918365	1786
DNMT1	Tipifarnib	0.0228419	0.766642	1786
DNMT1	Tivozanib	-0.0773572	0.115802	1786
DNMT1	Trametinib	0.296548	0	1786
DNMT1	Tubastatin A	-0.270714	1.05859e-15	1786
DNMT1	UNC0638	-0.243237	2.54306e-13	1786
DNMT1	UNC1215	0.143601	0.00113965	1786
DNMT1	VNLG/124	-0.142346	0.000146249	1786
DNMT1	VX-11e	0.00845463	0.892576	1786
DNMT1	VX-680	-0.134521	0.0894955	1786
DNMT1	VX-702	-0.038156	0.86061	1786
DNMT1	Veliparib	0.0597167	0.35478	1786
DNMT1	Vinblastine	-0.116651	0.00379085	1786
DNMT1	Vinorelbine	-0.0690716	0.17023	1786
DNMT1	Vorinostat	-0.312179	2.08714e-19	1786
DNMT1	WH-4-023	0.0893256	0.229	1786
DNMT1	WZ-1-84	0.070669	0.365772	1786
DNMT1	WZ3105	-0.286783	1.25101e-17	1786
DNMT1	XAV939	0.179483	8.56936e-07	1786
DNMT1	XL-184	-0.106732	0.00930508	1786
DNMT1	XMD11-85h	-0.0168604	0.938877	1786
DNMT1	XMD13-2	-0.271398	9.37168e-16	1786
DNMT1	XMD14-99	-0.110865	0.00250468	1786
DNMT1	XMD15-27	-0.0865673	0.0436957	1786
DNMT1	XMD8-85	-0.0430127	0.631337	1786
DNMT1	XMD8-92	-0.0305444	0.802733	1786
DNMT1	Y-39983	-0.236262	9.6895e-12	1786
DNMT1	YK 4-279	0.00166016	0.98398	1786
DNMT1	YM155	-0.111269	0.0108055	1786
DNMT1	YM201636	-0.212827	8.27311e-10	1786
DNMT1	Z-LLNle-CHO	0.0145452	0.874863	1786
DNMT1	ZG-10	-0.196639	0.000428847	1786
DNMT1	ZM-447439	-0.222317	1.98971e-08	1786
DNMT1	ZSTK474	-0.223033	9.45548e-11	1786
DNMT1	Zibotentan	0.00916218	0.987393	1786
DNMT1	piperlongumine	0.0387995	0.393457	1786
DNMT1	rTRAIL	0.0694244	0.286501	1786
DNMT1	selumetinib	0.281221	0	1786
DNMT3A	(5Z)-7-Oxozeaenol	0.0795642	0.0434413	1788
DNMT3A	17-AAG	0.297813	0	1788
DNMT3A	5-Fluorouracil	-0.112426	0.0017273	1788
DNMT3A	681640	0.0860225	0.124901	1788
DNMT3A	A-443654	0.105942	0.451837	1788
DNMT3A	A-770041	0.163616	0.0152926	1788
DNMT3A	AC220	-0.105781	0.0106794	1788
DNMT3A	AG-014699	-0.0765816	0.0640614	1788
DNMT3A	AICAR	-0.0472257	0.251641	1788
DNMT3A	AKT inhibitor VIII	0.109167	0.00875964	1788
DNMT3A	AMG-706	0.0571316	0.312423	1788
DNMT3A	AP-24534	-0.00419603	0.936867	1788
DNMT3A	AR-42	-0.238763	2.95583e-12	1788
DNMT3A	AS601245	0.120628	0.00675191	1788
DNMT3A	AS605240	-0.107605	0.00631045	1788
DNMT3A	AT-7519	-0.115728	0.00103343	1788
DNMT3A	ATRA	-0.0579962	0.224211	1788
DNMT3A	AUY922	0.0413764	0.44336	1788
DNMT3A	AZ628	0.0564748	0.473495	1788
DNMT3A	AZD6482	0.0969226	0.0167983	1788
DNMT3A	AZD7762	-0.0461467	0.270992	1788
DNMT3A	AZD8055	-0.0549776	0.172992	1788
DNMT3A	Afatinib	0.136666	0.000112493	1788
DNMT3A	Axitinib	-0.051814	0.314522	1788
DNMT3A	BAY 61-3606	-0.0778868	0.0523884	1788
DNMT3A	BEZ235	0.106405	0.0132183	1788
DNMT3A	BHG712	-0.114784	0.00124901	1788
DNMT3A	BI-2536	-0.00406258	0.980046	1788
DNMT3A	BIRB 0796	0.0921803	0.0499688	1788
DNMT3A	BIX02189	-0.121353	0.000663129	1788
DNMT3A	BMS-509744	0.0777693	0.384668	1788
DNMT3A	BMS-536924	-0.0673133	0.240769	1788
DNMT3A	BMS-708163	0.0701332	0.077318	1788
DNMT3A	BMS-754807	-0.136734	0.00222062	1788
DNMT3A	BMS345541	-0.134293	0.000131646	1788
DNMT3A	BX-795	-0.0615719	0.167374	1788
DNMT3A	BX-912	-0.247696	2.26532e-13	1788
DNMT3A	Belinostat	-0.187437	1.22012e-07	1788
DNMT3A	Bexarotene	0.0863682	0.123928	1788
DNMT3A	Bicalutamide	0.131434	0.00109533	1788
DNMT3A	Bleomycin	0.0450643	0.419509	1788
DNMT3A	Bleomycin (50 uM)	0.117223	0.000994326	1788
DNMT3A	Bortezomib	0.195222	0.00211854	1788
DNMT3A	Bosutinib	0.098531	0.0281017	1788
DNMT3A	Bryostatin 1	0.122924	0.00633653	1788
DNMT3A	CAL-101	-0.127599	0.00041329	1788
DNMT3A	CAY10603	-0.22063	1.21552e-10	1788
DNMT3A	CCT007093	0.115439	0.00402109	1788
DNMT3A	CCT018159	0.0900565	0.0495296	1788
DNMT3A	CEP-701	-0.0619096	0.129803	1788
DNMT3A	CGP-082996	0.166177	0.0210817	1788
DNMT3A	CGP-60474	0.240956	0.000216503	1788
DNMT3A	CH5424802	0.00721015	0.929789	1788
DNMT3A	CHIR-99021	0.0773187	0.0399847	1788
DNMT3A	CI-1040	0.116985	0.00340471	1788
DNMT3A	CMK	0.0834664	0.432335	1788
DNMT3A	CP466722	-0.189345	3.8096e-08	1788
DNMT3A	CP724714	0.0541198	0.294134	1788
DNMT3A	CUDC-101	-0.186431	1.13227e-07	1788
DNMT3A	CX-5461	-0.260532	2.95004e-14	1788
DNMT3A	Camptothecin	-0.145584	0.000195216	1788
DNMT3A	Cetuximab	0.101479	0.00928579	1788
DNMT3A	Cisplatin	-0.0241154	0.662522	1788
DNMT3A	Crizotinib	0.132633	0.168736	1788
DNMT3A	Cyclopamine	0.163236	0.0449676	1788
DNMT3A	Cytarabine	-0.105353	0.0167875	1788
DNMT3A	DMOG	-0.00927814	0.870903	1788
DNMT3A	Dabrafenib	0.0541278	0.210767	1788
DNMT3A	Dasatinib	0.218079	0.000234641	1788
DNMT3A	Docetaxel	0.230527	1.49553e-10	1788
DNMT3A	Doxorubicin	-0.0377026	0.571632	1788
DNMT3A	EHT 1864	-0.00126319	0.989689	1788
DNMT3A	EKB-569	-0.0600725	0.134419	1788
DNMT3A	EX-527	0.0162419	0.900792	1788
DNMT3A	Elesclomol	0.064769	0.137736	1788
DNMT3A	Embelin	0.0312316	0.628825	1788
DNMT3A	Epothilone B	0.0749873	0.116581	1788
DNMT3A	Erlotinib	0.0898549	0.214231	1788
DNMT3A	Etoposide	-0.121429	0.0033239	1788
DNMT3A	FH535	0.100466	0.018508	1788
DNMT3A	FK866	-0.221797	1.34139e-10	1788
DNMT3A	FMK	-0.100504	0.0628199	1788
DNMT3A	FR-180204	-0.103636	0.0195822	1788
DNMT3A	FTI-277	0.159915	3.4891e-05	1788
DNMT3A	Foretinib	-0.1188	0.00159635	1788
DNMT3A	GDC0449	0.0433704	0.654575	1788
DNMT3A	GDC0941	-0.018464	0.785513	1788
DNMT3A	GNF-2	0.0578676	0.801762	1788
DNMT3A	GSK-650394	0.0478194	0.495033	1788
DNMT3A	GSK1070916	-0.312184	2.77957e-20	1788
DNMT3A	GSK1904529A	0.0864541	0.0458212	1788
DNMT3A	GSK2126458	-0.155106	1.3625e-05	1788
DNMT3A	GSK269962A	0.0478832	0.346864	1788
DNMT3A	GSK429286A	-0.0937911	0.0160216	1788
DNMT3A	GSK690693	-0.178546	3.35814e-07	1788
DNMT3A	GW 441756	-0.0108126	0.976257	1788
DNMT3A	GW-2580	-0.0303566	0.945199	1788
DNMT3A	GW843682X	-0.0181494	0.873267	1788
DNMT3A	Gefitinib	0.118242	0.00255401	1788
DNMT3A	Gemcitabine	-0.0475485	0.337325	1788
DNMT3A	Genentech Cpd 10	-0.233948	9.92324e-12	1788
DNMT3A	HG-5-113-01	-0.168567	0.00484096	1788
DNMT3A	HG-5-88-01	-0.129822	0.140728	1788
DNMT3A	HG-6-64-1	0.105304	0.0116881	1788
DNMT3A	I-BET-762	-0.192763	1.525e-08	1788
DNMT3A	IOX2	0.0946557	0.0634482	1788
DNMT3A	IPA-3	-0.104857	0.00595009	1788
DNMT3A	Imatinib	0.0210568	0.911399	1788
DNMT3A	Ispinesib Mesylate	-0.145202	3.8828e-05	1788
DNMT3A	JNJ-26854165	0.0971293	0.028536	1788
DNMT3A	JNK Inhibitor VIII	0.11142	0.00568815	1788
DNMT3A	JNK-9L	0.0234546	0.718413	1788
DNMT3A	JQ1	-0.0229727	0.627184	1788
DNMT3A	JQ12	-0.0978204	0.0413538	1788
DNMT3A	JW-7-24-1	-0.167981	1.24757e-06	1788
DNMT3A	JW-7-52-1	0.186128	0.00960552	1788
DNMT3A	KIN001-055	0.0194409	0.806644	1788
DNMT3A	KIN001-102	-0.225912	3.33811e-11	1788
DNMT3A	KIN001-135	-0.00680038	0.965398	1788
DNMT3A	KIN001-236	-0.206894	2.81549e-09	1788
DNMT3A	KIN001-244	-0.154425	1.2619e-05	1788
DNMT3A	KIN001-260	-0.104303	0.00358551	1788
DNMT3A	KIN001-266	-0.123896	0.00347292	1788
DNMT3A	KIN001-270	-0.067252	0.0858483	1788
DNMT3A	KU-55933	0.0450344	0.458337	1788
DNMT3A	LAQ824	-0.16881	4.80993e-06	1788
DNMT3A	LFM-A13	0.0425352	0.413254	1788
DNMT3A	LY317615	-0.0606431	0.157567	1788
DNMT3A	Lapatinib	0.142275	0.01855	1788
DNMT3A	Lenalidomide	0.067507	0.288015	1788
DNMT3A	Linifanib	-0.0559722	0.254019	1788
DNMT3A	Lisitinib	-0.166976	0.000122584	1788
DNMT3A	MG-132	0.156911	0.0277476	1788
DNMT3A	MK-2206	-0.0250637	0.66405	1788
DNMT3A	MLN4924	0.0528304	0.345768	1788
DNMT3A	MP470	-0.0990857	0.0173732	1788
DNMT3A	MPS-1-IN-1	-0.177451	6.0444e-07	1788
DNMT3A	MS-275	-0.0440112	0.625889	1788
DNMT3A	Masitinib	-0.0810893	0.0294796	1788
DNMT3A	Methotrexate	-0.167407	3.19813e-06	1788
DNMT3A	Midostaurin	0.115047	0.00474023	1788
DNMT3A	Mitomycin C	-0.13087	0.00244273	1788
DNMT3A	NG-25	-0.130436	0.000207443	1788
DNMT3A	NPK76-II-72-1	-0.291421	1.8132e-18	1788
DNMT3A	NSC-207895	-0.139329	0.000406985	1788
DNMT3A	NSC-87877	0.0462066	0.409101	1788
DNMT3A	NU-7441	0.0413015	0.573966	1788
DNMT3A	Navitoclax	-0.32564	4.21715e-21	1788
DNMT3A	Nilotinib	-0.0359405	0.509188	1788
DNMT3A	Nutlin-3a (-)	-0.0685557	0.130802	1788
DNMT3A	OSI-027	-0.166178	2.02366e-06	1788
DNMT3A	OSI-930	-0.084301	0.0265077	1788
DNMT3A	OSU-03012	0.00135701	0.985538	1788
DNMT3A	Obatoclax Mesylate	-0.0205426	0.706459	1788
DNMT3A	Olaparib	-0.10493	0.0101055	1788
DNMT3A	PAC-1	-0.159644	2.9575e-05	1788
DNMT3A	PD-0325901	0.182569	9.14675e-07	1788
DNMT3A	PD-0332991	-0.0658254	0.19928	1788
DNMT3A	PD-173074	0.0310647	0.849426	1788
DNMT3A	PF-4708671	0.0440391	0.64666	1788
DNMT3A	PF-562271	0.0635103	0.230096	1788
DNMT3A	PFI-1	0.0376227	0.453175	1788
DNMT3A	PHA-665752	0.037326	0.814383	1788
DNMT3A	PHA-793887	-0.161315	2.75407e-06	1788
DNMT3A	PI-103	-0.143218	4.7921e-05	1788
DNMT3A	PIK-93	-0.217744	1.4745e-10	1788
DNMT3A	PLX4720	0.0646195	0.112779	1788
DNMT3A	Paclitaxel	0.12704	0.139656	1788
DNMT3A	Parthenolide	0.0371233	0.749061	1788
DNMT3A	Pazopanib	0.1017	0.0305109	1788
DNMT3A	Phenformin	-0.0592319	0.116302	1788
DNMT3A	Pyrimethamine	-0.00275378	0.987381	1788
DNMT3A	QL-VIII-58	0.000369811	0.997241	1788
DNMT3A	QL-X-138	-0.162899	3.76528e-06	1788
DNMT3A	QL-XI-92	-0.10127	0.00466514	1788
DNMT3A	QL-XII-47	-0.0860126	0.0259524	1788
DNMT3A	QL-XII-61	-0.133751	0.0215616	1788
DNMT3A	QS11	-0.00926085	0.913221	1788
DNMT3A	RDEA119	0.183528	9.95759e-08	1788
DNMT3A	RO-3306	0.169858	1.603e-05	1788
DNMT3A	Rapamycin	0.108124	0.277348	1788
DNMT3A	Roscovitine	0.191252	0.101368	1788
DNMT3A	Ruxolitinib	0.00263183	0.967951	1788
DNMT3A	S-Trityl-L-cysteine	-0.0032523	0.978325	1788
DNMT3A	SB 216763	0.0948816	0.0425851	1788
DNMT3A	SB 505124	0.012628	0.904328	1788
DNMT3A	SB52334	-0.19837	1.2746e-07	1788
DNMT3A	SB590885	0.024256	0.656727	1788
DNMT3A	SGC0946	0.0456367	0.38949	1788
DNMT3A	SL 0101-1	0.0411588	0.59474	1788
DNMT3A	SN-38	-0.108471	0.00584415	1788
DNMT3A	SNX-2112	-0.0944361	0.00896642	1788
DNMT3A	STF-62247	-0.0111701	0.816992	1788
DNMT3A	Salubrinal	0.0399813	0.666004	1788
DNMT3A	Saracatinib	0.118208	0.128137	1788
DNMT3A	Shikonin	-0.026769	0.649984	1788
DNMT3A	Sorafenib	0.0295161	0.820374	1788
DNMT3A	Sunitinib	0.0512063	0.522918	1788
DNMT3A	T0901317	-0.032433	0.458016	1788
DNMT3A	TAE684	0.0653628	0.54746	1788
DNMT3A	TAK-715	-0.128918	0.000270727	1788
DNMT3A	TG101348	-0.166041	1.64645e-06	1788
DNMT3A	TGX221	0.208791	0.000340644	1788
DNMT3A	THZ-2-102-1	-0.164399	2.75287e-06	1788
DNMT3A	THZ-2-49	-0.0916694	0.0121521	1788
DNMT3A	TL-1-85	-0.114363	0.0012864	1788
DNMT3A	TL-2-105	-0.14072	8.4147e-05	1788
DNMT3A	TPCA-1	-0.218106	1.39102e-10	1788
DNMT3A	TW 37	-0.0546687	0.22816	1788
DNMT3A	Talazoparib	-0.167409	1.2487e-05	1788
DNMT3A	Tamoxifen	0.0697898	0.467284	1788
DNMT3A	Temozolomide	0.0554103	0.39474	1788
DNMT3A	Temsirolimus	0.111215	0.00853379	1788
DNMT3A	Thapsigargin	-0.0215651	0.782707	1788
DNMT3A	Tipifarnib	0.0436129	0.507776	1788
DNMT3A	Tivozanib	-0.00633427	0.93489	1788
DNMT3A	Trametinib	0.216268	5.56247e-10	1788
DNMT3A	Tubastatin A	-0.246253	4.2358e-13	1788
DNMT3A	UNC0638	-0.161209	2.15727e-06	1788
DNMT3A	UNC1215	0.0376912	0.475371	1788
DNMT3A	VNLG/124	-0.0837851	0.0339589	1788
DNMT3A	VX-11e	0.0206919	0.707037	1788
DNMT3A	VX-680	-0.0854093	0.334926	1788
DNMT3A	VX-702	-0.0241911	0.923714	1788
DNMT3A	Veliparib	0.0918878	0.133012	1788
DNMT3A	Vinblastine	0.0250335	0.612249	1788
DNMT3A	Vinorelbine	-0.0146964	0.826979	1788
DNMT3A	Vorinostat	-0.262917	7.0585e-14	1788
DNMT3A	WH-4-023	0.231173	0.000317297	1788
DNMT3A	WZ-1-84	0.127227	0.0696496	1788
DNMT3A	WZ3105	-0.226162	3.10796e-11	1788
DNMT3A	XAV939	0.131995	0.000391347	1788
DNMT3A	XL-184	-0.0488224	0.296324	1788
DNMT3A	XMD11-85h	-0.023179	0.910022	1788
DNMT3A	XMD13-2	-0.137483	8.9483e-05	1788
DNMT3A	XMD14-99	-0.0997266	0.00688589	1788
DNMT3A	XMD15-27	-0.0235718	0.656521	1788
DNMT3A	XMD8-85	0.102274	0.172385	1788
DNMT3A	XMD8-92	0.0130087	0.933282	1788
DNMT3A	Y-39983	-0.0789207	0.0340002	1788
DNMT3A	YK 4-279	0.00919033	0.899106	1788
DNMT3A	YM155	-0.0552004	0.268204	1788
DNMT3A	YM201636	-0.199533	9.50527e-09	1788
DNMT3A	Z-LLNle-CHO	0.239314	5.987e-05	1788
DNMT3A	ZG-10	-0.112995	0.0593747	1788
DNMT3A	ZM-447439	-0.133807	0.00105213	1788
DNMT3A	ZSTK474	-0.160954	4.43598e-06	1788
DNMT3A	Zibotentan	0.0896286	0.36907	1788
DNMT3A	piperlongumine	0.0806679	0.0495959	1788
DNMT3A	rTRAIL	-0.00315633	0.974692	1788
DNMT3A	selumetinib	0.163135	2.79248e-06	1788
DNMT3B	(5Z)-7-Oxozeaenol	0.0714125	0.074129	1789
DNMT3B	17-AAG	0.126603	0.000541867	1789
DNMT3B	5-Fluorouracil	-0.0187591	0.639158	1789
DNMT3B	681640	0.0127324	0.861732	1789
DNMT3B	A-443654	-0.0732045	0.643003	1789
DNMT3B	A-770041	-0.00775023	0.943659	1789
DNMT3B	AC220	-0.0446213	0.353534	1789
DNMT3B	AG-014699	0.027794	0.546676	1789
DNMT3B	AICAR	-0.029171	0.496203	1789
DNMT3B	AKT inhibitor VIII	0.0252263	0.614717	1789
DNMT3B	AMG-706	-0.00668378	0.938262	1789
DNMT3B	AP-24534	-0.0797115	0.046622	1789
DNMT3B	AR-42	-0.12654	0.000334994	1789
DNMT3B	AS601245	0.0148351	0.823753	1789
DNMT3B	AS605240	0.00490253	0.92887	1789
DNMT3B	AT-7519	-0.104175	0.00329309	1789
DNMT3B	ATRA	0.0116233	0.84928	1789
DNMT3B	AUY922	-0.00454961	0.951677	1789
DNMT3B	AZ628	0.0364271	0.669763	1789
DNMT3B	AZD6482	-0.0121768	0.84002	1789
DNMT3B	AZD7762	-0.0772155	0.0529447	1789
DNMT3B	AZD8055	-0.0247815	0.566007	1789
DNMT3B	Afatinib	0.0211241	0.605965	1789
DNMT3B	Axitinib	-0.0567306	0.261859	1789
DNMT3B	BAY 61-3606	-0.0444091	0.29371	1789
DNMT3B	BEZ235	0.0201326	0.720311	1789
DNMT3B	BHG712	-0.0626511	0.0892166	1789
DNMT3B	BI-2536	-0.0927596	0.323625	1789
DNMT3B	BIRB 0796	0.0284845	0.609822	1789
DNMT3B	BIX02189	-0.131802	0.000203939	1789
DNMT3B	BMS-509744	0.0455537	0.639246	1789
DNMT3B	BMS-536924	0.0100799	0.91892	1789
DNMT3B	BMS-708163	0.05369	0.18549	1789
DNMT3B	BMS-754807	0.0185589	0.773757	1789
DNMT3B	BMS345541	-0.158982	5.01234e-06	1789
DNMT3B	BX-795	-0.0434647	0.355205	1789
DNMT3B	BX-912	-0.109282	0.00192122	1789
DNMT3B	Belinostat	-0.106921	0.00343645	1789
DNMT3B	Bexarotene	0.0427653	0.558794	1789
DNMT3B	Bicalutamide	0.0501115	0.261315	1789
DNMT3B	Bleomycin	0.0335743	0.572745	1789
DNMT3B	Bleomycin (50 uM)	0.0758082	0.0371242	1789
DNMT3B	Bortezomib	-0.0288118	0.76078	1789
DNMT3B	Bosutinib	-0.0323785	0.574802	1789
DNMT3B	Bryostatin 1	0.0626463	0.205982	1789
DNMT3B	CAL-101	-0.0425784	0.279646	1789
DNMT3B	CAY10603	-0.118294	0.000818197	1789
DNMT3B	CCT007093	-0.0037911	0.944004	1789
DNMT3B	CCT018159	0.0105285	0.874643	1789
DNMT3B	CEP-701	-0.0417931	0.325778	1789
DNMT3B	CGP-082996	-0.027978	0.814093	1789
DNMT3B	CGP-60474	-0.0286552	0.775656	1789
DNMT3B	CH5424802	-0.0119505	0.878196	1789
DNMT3B	CHIR-99021	-0.0160083	0.712041	1789
DNMT3B	CI-1040	0.100148	0.013745	1789
DNMT3B	CMK	-0.0219349	0.879	1789
DNMT3B	CP466722	-0.133089	0.000147265	1789
DNMT3B	CP724714	0.00405093	0.957058	1789
DNMT3B	CUDC-101	-0.0820504	0.0255027	1789
DNMT3B	CX-5461	-0.123296	0.000561064	1789
DNMT3B	Camptothecin	-0.00201481	0.972891	1789
DNMT3B	Cetuximab	0.0186356	0.682432	1789
DNMT3B	Cisplatin	-0.0550435	0.259141	1789
DNMT3B	Crizotinib	0.0104654	0.96342	1789
DNMT3B	Cyclopamine	-0.00394941	0.978405	1789
DNMT3B	Cytarabine	-0.0573558	0.241532	1789
DNMT3B	DMOG	-0.073174	0.0890115	1789
DNMT3B	Dabrafenib	0.0555978	0.197279	1789
DNMT3B	Dasatinib	-0.0039691	0.960308	1789
DNMT3B	Docetaxel	0.0799457	0.0334721	1789
DNMT3B	Doxorubicin	-0.0174968	0.821024	1789
DNMT3B	EHT 1864	-0.0820297	0.138147	1789
DNMT3B	EKB-569	-0.132935	0.000373731	1789
DNMT3B	EX-527	0.0235436	0.849246	1789
DNMT3B	Elesclomol	-0.0387366	0.405815	1789
DNMT3B	Embelin	0.0101331	0.900157	1789
DNMT3B	Epothilone B	0.0194938	0.739808	1789
DNMT3B	Erlotinib	0.0162233	0.848477	1789
DNMT3B	Etoposide	-0.0516862	0.271253	1789
DNMT3B	FH535	0.0383591	0.444988	1789
DNMT3B	FK866	-0.0995142	0.00569525	1789
DNMT3B	FMK	-0.118216	0.0213187	1789
DNMT3B	FR-180204	-0.0100457	0.884124	1789
DNMT3B	FTI-277	0.0556778	0.184341	1789
DNMT3B	Foretinib	-0.0237815	0.608422	1789
DNMT3B	GDC0449	0.0372117	0.711995	1789
DNMT3B	GDC0941	-0.0276042	0.662326	1789
DNMT3B	GNF-2	-0.0442273	0.861689	1789
DNMT3B	GSK-650394	-0.0322812	0.681957	1789
DNMT3B	GSK1070916	-0.120981	0.000761969	1789
DNMT3B	GSK1904529A	0.0364604	0.44653	1789
DNMT3B	GSK2126458	-0.0431826	0.26902	1789
DNMT3B	GSK269962A	-0.0304929	0.591263	1789
DNMT3B	GSK429286A	-0.090736	0.0203195	1789
DNMT3B	GSK690693	-0.0758533	0.0402618	1789
DNMT3B	GW 441756	-0.0170335	0.954009	1789
DNMT3B	GW-2580	-0.129897	0.014792	1789
DNMT3B	GW843682X	-0.116092	0.133402	1789
DNMT3B	Gefitinib	0.0275617	0.532423	1789
DNMT3B	Gemcitabine	-0.0246142	0.655614	1789
DNMT3B	Genentech Cpd 10	-0.179607	2.59558e-07	1789
DNMT3B	HG-5-113-01	-0.0377382	0.632037	1789
DNMT3B	HG-5-88-01	0.0942995	0.378553	1789
DNMT3B	HG-6-64-1	-0.0302556	0.562988	1789
DNMT3B	I-BET-762	-0.146501	2.0831e-05	1789
DNMT3B	IOX2	0.0822492	0.112638	1789
DNMT3B	IPA-3	-0.030387	0.472818	1789
DNMT3B	Imatinib	-0.0917221	0.431461	1789
DNMT3B	Ispinesib Mesylate	-0.0464254	0.223027	1789
DNMT3B	JNJ-26854165	-0.0318312	0.564615	1789
DNMT3B	JNK Inhibitor VIII	-0.00679236	0.896038	1789
DNMT3B	JNK-9L	-0.0157194	0.82408	1789
DNMT3B	JQ1	-0.0995098	0.0124819	1789
DNMT3B	JQ12	-0.120216	0.00959786	1789
DNMT3B	JW-7-24-1	-0.112256	0.00149349	1789
DNMT3B	JW-7-52-1	-0.0649537	0.512963	1789
DNMT3B	KIN001-055	0.0238226	0.751043	1789
DNMT3B	KIN001-102	-0.104973	0.00291109	1789
DNMT3B	KIN001-135	0.0876607	0.353303	1789
DNMT3B	KIN001-236	-0.0388236	0.31792	1789
DNMT3B	KIN001-244	-0.0376311	0.331936	1789
DNMT3B	KIN001-260	-0.0503731	0.178716	1789
DNMT3B	KIN001-266	-0.0142947	0.798929	1789
DNMT3B	KIN001-270	-0.157349	1.7695e-05	1789
DNMT3B	KU-55933	-0.0262246	0.710928	1789
DNMT3B	LAQ824	-0.136487	0.000266555	1789
DNMT3B	LFM-A13	0.0121223	0.846173	1789
DNMT3B	LY317615	-0.0663993	0.118474	1789
DNMT3B	Lapatinib	-0.0263852	0.703771	1789
DNMT3B	Lenalidomide	-0.0231516	0.799897	1789
DNMT3B	Linifanib	-0.0796847	0.0781143	1789
DNMT3B	Lisitinib	0.00897192	0.920301	1789
DNMT3B	MG-132	-0.0507032	0.590055	1789
DNMT3B	MK-2206	-0.0927097	0.0477644	1789
DNMT3B	MLN4924	0.0683496	0.204706	1789
DNMT3B	MP470	-0.0668106	0.116096	1789
DNMT3B	MPS-1-IN-1	-0.00123369	0.979317	1789
DNMT3B	MS-275	-0.247878	0.000312442	1789
DNMT3B	Masitinib	-0.0900961	0.0147638	1789
DNMT3B	Methotrexate	-0.0343715	0.382093	1789
DNMT3B	Midostaurin	0.0134916	0.797043	1789
DNMT3B	Mitomycin C	-0.0243925	0.674983	1789
DNMT3B	NG-25	-0.0985765	0.00575779	1789
DNMT3B	NPK76-II-72-1	-0.117534	0.000745504	1789
DNMT3B	NSC-207895	-0.149642	0.000137105	1789
DNMT3B	NSC-87877	0.0384168	0.50657	1789
DNMT3B	NU-7441	-0.000505587	0.996586	1789
DNMT3B	Navitoclax	-0.169092	2.69203e-06	1789
DNMT3B	Nilotinib	-0.0439182	0.401466	1789
DNMT3B	Nutlin-3a (-)	0.00197662	0.976486	1789
DNMT3B	OSI-027	-0.100545	0.0050038	1789
DNMT3B	OSI-930	-0.126771	0.000578842	1789
DNMT3B	OSU-03012	0.00323219	0.964119	1789
DNMT3B	Obatoclax Mesylate	-0.00574629	0.924242	1789
DNMT3B	Olaparib	0.0106939	0.838041	1789
DNMT3B	PAC-1	-0.0769822	0.0597772	1789
DNMT3B	PD-0325901	0.107925	0.00521234	1789
DNMT3B	PD-0332991	-0.0275769	0.658456	1789
DNMT3B	PD-173074	-0.100672	0.209437	1789
DNMT3B	PF-4708671	-0.00621945	0.969174	1789
DNMT3B	PF-562271	-0.0153832	0.817448	1789
DNMT3B	PFI-1	-0.0224594	0.681169	1789
DNMT3B	PHA-665752	0.0151954	0.93369	1789
DNMT3B	PHA-793887	-0.104245	0.00294596	1789
DNMT3B	PI-103	-0.0784307	0.0308169	1789
DNMT3B	PIK-93	-0.0479237	0.191176	1789
DNMT3B	PLX4720	0.0873028	0.0263486	1789
DNMT3B	Paclitaxel	0.0149213	0.923971	1789
DNMT3B	Parthenolide	-0.0773933	0.427006	1789
DNMT3B	Pazopanib	-0.0295239	0.622408	1789
DNMT3B	Phenformin	-0.0245265	0.543735	1789
DNMT3B	Pyrimethamine	-0.0488242	0.682896	1789
DNMT3B	QL-VIII-58	-0.0191836	0.843624	1789
DNMT3B	QL-X-138	-0.088003	0.0158427	1789
DNMT3B	QL-XI-92	-0.106178	0.00293634	1789
DNMT3B	QL-XII-47	-0.102962	0.0069097	1789
DNMT3B	QL-XII-61	-0.00984919	0.911934	1789
DNMT3B	QS11	-0.0446771	0.475858	1789
DNMT3B	RDEA119	0.136708	9.7619e-05	1789
DNMT3B	RO-3306	0.0127024	0.789482	1789
DNMT3B	Rapamycin	-0.0534883	0.665053	1789
DNMT3B	Roscovitine	-0.0671542	0.672798	1789
DNMT3B	Ruxolitinib	-0.10556	0.0137218	1789
DNMT3B	S-Trityl-L-cysteine	-0.0939943	0.219228	1789
DNMT3B	SB 216763	-0.00172247	0.97861	1789
DNMT3B	SB 505124	-0.00592651	0.95845	1789
DNMT3B	SB52334	0.0368243	0.461454	1789
DNMT3B	SB590885	0.0999011	0.0248495	1789
DNMT3B	SGC0946	0.0451526	0.395682	1789
DNMT3B	SL 0101-1	0.0543868	0.468773	1789
DNMT3B	SN-38	0.0360642	0.441656	1789
DNMT3B	SNX-2112	-0.0251695	0.52481	1789
DNMT3B	STF-62247	-0.0892457	0.0222329	1789
DNMT3B	Salubrinal	-0.121772	0.112524	1789
DNMT3B	Saracatinib	-0.0487128	0.578621	1789
DNMT3B	Shikonin	-0.0454639	0.396142	1789
DNMT3B	Sorafenib	-0.101955	0.25423	1789
DNMT3B	Sunitinib	-0.0790131	0.27864	1789
DNMT3B	T0901317	-0.130143	0.000585339	1789
DNMT3B	TAE684	-0.00906093	0.957794	1789
DNMT3B	TAK-715	-0.133513	0.000157821	1789
DNMT3B	TG101348	-0.12527	0.000365688	1789
DNMT3B	TGX221	0.0409495	0.555463	1789
DNMT3B	THZ-2-102-1	-0.0552331	0.136822	1789
DNMT3B	THZ-2-49	-0.0670179	0.0718068	1789
DNMT3B	TL-1-85	-0.0995203	0.00549939	1789
DNMT3B	TL-2-105	-0.137242	0.000127957	1789
DNMT3B	TPCA-1	-0.0835584	0.0189127	1789
DNMT3B	TW 37	-0.10016	0.0134734	1789
DNMT3B	Talazoparib	0.0392048	0.401609	1789
DNMT3B	Tamoxifen	0.028946	0.820968	1789
DNMT3B	Temozolomide	0.0916593	0.0802334	1789
DNMT3B	Temsirolimus	0.0176553	0.763874	1789
DNMT3B	Thapsigargin	0.0268387	0.718725	1789
DNMT3B	Tipifarnib	-0.0169316	0.837545	1789
DNMT3B	Tivozanib	-0.0687388	0.176213	1789
DNMT3B	Trametinib	0.141459	7.6068e-05	1789
DNMT3B	Tubastatin A	-0.18716	5.67526e-08	1789
DNMT3B	UNC0638	-0.0587419	0.10267	1789
DNMT3B	UNC1215	0.0474965	0.347938	1789
DNMT3B	VNLG/124	-0.00671715	0.895543	1789
DNMT3B	VX-11e	0.061824	0.174173	1789
DNMT3B	VX-680	-0.105758	0.206605	1789
DNMT3B	VX-702	0.032611	0.894838	1789
DNMT3B	Veliparib	0.0524168	0.427319	1789
DNMT3B	Vinblastine	-0.00604926	0.914051	1789
DNMT3B	Vinorelbine	-0.00425596	0.955877	1789
DNMT3B	Vorinostat	-0.172902	1.40628e-06	1789
DNMT3B	WH-4-023	0.00355536	0.97294	1789
DNMT3B	WZ-1-84	0.00149206	0.98889	1789
DNMT3B	WZ3105	-0.0912332	0.010422	1789
DNMT3B	XAV939	0.0457692	0.253271	1789
DNMT3B	XL-184	-0.0174678	0.747724	1789
DNMT3B	XMD11-85h	-0.0133603	0.95615	1789
DNMT3B	XMD13-2	-0.0652792	0.0735238	1789
DNMT3B	XMD14-99	-0.0320836	0.431122	1789
DNMT3B	XMD15-27	-0.0694529	0.118094	1789
DNMT3B	XMD8-85	0.00182837	0.986342	1789
DNMT3B	XMD8-92	0.026621	0.83598	1789
DNMT3B	Y-39983	-0.0466402	0.230207	1789
DNMT3B	YK 4-279	0.00392707	0.959809	1789
DNMT3B	YM155	-0.0564622	0.254684	1789
DNMT3B	YM201636	-0.0488967	0.198126	1789
DNMT3B	Z-LLNle-CHO	0.0414907	0.610424	1789
DNMT3B	ZG-10	-0.0306827	0.684779	1789
DNMT3B	ZM-447439	-0.0519989	0.263788	1789
DNMT3B	ZSTK474	-0.0513149	0.170215	1789
DNMT3B	Zibotentan	0.0218412	0.949888	1789
DNMT3B	piperlongumine	-0.013256	0.799644	1789
DNMT3B	rTRAIL	0.0625316	0.352854	1789
DNMT3B	selumetinib	0.129392	0.000255456	1789
SENP1	(5Z)-7-Oxozeaenol	0.149127	5.1866e-05	29843
SENP1	17-AAG	0.252067	1.07597e-12	29843
SENP1	5-Fluorouracil	-0.0989835	0.00614889	29843
SENP1	681640	0.00205244	0.97995	29843
SENP1	A-443654	-0.0412574	0.830105	29843
SENP1	A-770041	-0.0178801	0.862175	29843
SENP1	AC220	0.00657552	0.921552	29843
SENP1	AG-014699	0.0816684	0.0474508	29843
SENP1	AICAR	-0.155316	3.8136e-05	29843
SENP1	AKT inhibitor VIII	0.0925491	0.0288191	29843
SENP1	AMG-706	0.109496	0.0249863	29843
SENP1	AP-24534	-0.0632961	0.123442	29843
SENP1	AR-42	-0.183133	1.29375e-07	29843
SENP1	AS601245	0.0679327	0.177308	29843
SENP1	AS605240	-0.00212058	0.970032	29843
SENP1	AT-7519	-0.249006	2.2494e-13	29843
SENP1	ATRA	-0.0459417	0.353801	29843
SENP1	AUY922	-0.0401348	0.460913	29843
SENP1	AZ628	0.202207	0.0011235	29843
SENP1	AZD6482	0.0615803	0.161453	29843
SENP1	AZD7762	-0.129248	0.000716621	29843
SENP1	AZD8055	-0.168125	7.14218e-06	29843
SENP1	Afatinib	0.142408	5.4055e-05	29843
SENP1	Axitinib	-0.0194198	0.76265	29843
SENP1	BAY 61-3606	-0.104049	0.00788091	29843
SENP1	BEZ235	-0.0388147	0.445295	29843
SENP1	BHG712	-0.126834	0.000333821	29843
SENP1	BI-2536	-0.0797209	0.411447	29843
SENP1	BIRB 0796	0.123845	0.0066193	29843
SENP1	BIX02189	-0.15338	1.3048e-05	29843
SENP1	BMS-509744	0.110874	0.189947	29843
SENP1	BMS-536924	0.0286937	0.710427	29843
SENP1	BMS-708163	0.171788	6.17247e-06	29843
SENP1	BMS-754807	0.0642033	0.213669	29843
SENP1	BMS345541	-0.217903	2.0835e-10	29843
SENP1	BX-795	-0.06708	0.127965	29843
SENP1	BX-912	-0.241595	9.28997e-13	29843
SENP1	Belinostat	-0.173639	1.05693e-06	29843
SENP1	Bexarotene	0.0712302	0.234309	29843
SENP1	Bicalutamide	0.112277	0.00582895	29843
SENP1	Bleomycin	0.00561929	0.940298	29843
SENP1	Bleomycin (50 uM)	0.0993543	0.005613	29843
SENP1	Bortezomib	0.0524436	0.532606	29843
SENP1	Bosutinib	-0.0773319	0.101288	29843
SENP1	Bryostatin 1	0.121341	0.00719769	29843
SENP1	CAL-101	-0.136788	0.000144247	29843
SENP1	CAY10603	-0.185479	8.15508e-08	29843
SENP1	CCT007093	0.13653	0.000590577	29843
SENP1	CCT018159	0.00491923	0.946938	29843
SENP1	CEP-701	-0.118807	0.00208436	29843
SENP1	CGP-082996	0.0412851	0.695382	29843
SENP1	CGP-60474	-0.00528724	0.965009	29843
SENP1	CH5424802	-0.0390644	0.517331	29843
SENP1	CHIR-99021	0.138036	0.000120529	29843
SENP1	CI-1040	0.207144	5.04581e-08	29843
SENP1	CMK	-0.0346279	0.796922	29843
SENP1	CP466722	-0.21441	3.62401e-10	29843
SENP1	CP724714	0.118774	0.00504966	29843
SENP1	CUDC-101	-0.188966	7.46344e-08	29843
SENP1	CX-5461	-0.157805	7.55082e-06	29843
SENP1	Camptothecin	-0.172041	8.36782e-06	29843
SENP1	Cetuximab	0.171739	4.38198e-06	29843
SENP1	Cisplatin	0.0212425	0.706999	29843
SENP1	Crizotinib	0.0497617	0.745643	29843
SENP1	Cyclopamine	-0.0386971	0.752157	29843
SENP1	Cytarabine	-0.0549269	0.266641	29843
SENP1	DMOG	-0.137458	0.000491295	29843
SENP1	Dabrafenib	0.124066	0.00142827	29843
SENP1	Dasatinib	0.112714	0.0787777	29843
SENP1	Docetaxel	0.142764	0.000101035	29843
SENP1	Doxorubicin	-0.0792308	0.145931	29843
SENP1	EHT 1864	0.0653505	0.270609	29843
SENP1	EKB-569	-0.0522692	0.199265	29843
SENP1	EX-527	0.0597343	0.533317	29843
SENP1	Elesclomol	0.0424289	0.356395	29843
SENP1	Embelin	0.00554816	0.949271	29843
SENP1	Epothilone B	0.0159507	0.792766	29843
SENP1	Erlotinib	0.168688	0.0104413	29843
SENP1	Etoposide	-0.169928	2.5939e-05	29843
SENP1	FH535	0.0907645	0.0359472	29843
SENP1	FK866	-0.231989	1.67806e-11	29843
SENP1	FMK	-0.0271196	0.721116	29843
SENP1	FR-180204	0.0349941	0.525923	29843
SENP1	FTI-277	0.147637	0.000142007	29843
SENP1	Foretinib	-0.103955	0.00647441	29843
SENP1	GDC0449	0.00878509	0.952637	29843
SENP1	GDC0941	-0.0393432	0.49644	29843
SENP1	GNF-2	0.0644222	0.776563	29843
SENP1	GSK-650394	-0.0288089	0.723692	29843
SENP1	GSK1070916	-0.215369	5.60836e-10	29843
SENP1	GSK1904529A	0.104372	0.0139165	29843
SENP1	GSK2126458	-0.145783	4.7017e-05	29843
SENP1	GSK269962A	-0.0157284	0.806122	29843
SENP1	GSK429286A	-0.130379	0.000519262	29843
SENP1	GSK690693	-0.250237	2.89972e-13	29843
SENP1	GW 441756	-0.0243585	0.919214	29843
SENP1	GW-2580	0.00213979	0.996158	29843
SENP1	GW843682X	-0.11974	0.118999	29843
SENP1	Gefitinib	0.119086	0.00236122	29843
SENP1	Gemcitabine	-0.118759	0.00556916	29843
SENP1	Genentech Cpd 10	-0.192171	3.18423e-08	29843
SENP1	HG-5-113-01	-0.116945	0.0632539	29843
SENP1	HG-5-88-01	0.0091379	0.967761	29843
SENP1	HG-6-64-1	0.00717865	0.908732	29843
SENP1	I-BET-762	-0.216216	1.73796e-10	29843
SENP1	IOX2	0.0835433	0.106861	29843
SENP1	IPA-3	-0.21553	3.15759e-09	29843
SENP1	Imatinib	0.0165165	0.934432	29843
SENP1	Ispinesib Mesylate	-0.188219	6.26528e-08	29843
SENP1	JNJ-26854165	0.0649948	0.174163	29843
SENP1	JNK Inhibitor VIII	0.111925	0.00547353	29843
SENP1	JNK-9L	0.00215956	0.980192	29843
SENP1	JQ1	-0.030337	0.505397	29843
SENP1	JQ12	-0.00656021	0.925475	29843
SENP1	JW-7-24-1	-0.197483	8.95883e-09	29843
SENP1	JW-7-52-1	0.0230476	0.852875	29843
SENP1	KIN001-055	0.0958568	0.0513577	29843
SENP1	KIN001-102	-0.20997	8.10426e-10	29843
SENP1	KIN001-135	0.146479	0.085144	29843
SENP1	KIN001-236	-0.141709	6.8987e-05	29843
SENP1	KIN001-244	-0.144536	4.6545e-05	29843
SENP1	KIN001-260	-0.155572	9.33893e-06	29843
SENP1	KIN001-266	-0.0322888	0.524817	29843
SENP1	KIN001-270	-0.137649	0.000198277	29843
SENP1	KU-55933	-0.0928717	0.0643723	29843
SENP1	LAQ824	-0.162206	1.1732e-05	29843
SENP1	LFM-A13	0.137882	0.00179262	29843
SENP1	LY317615	-0.0637774	0.135126	29843
SENP1	Lapatinib	0.231394	5.2784e-05	29843
SENP1	Lenalidomide	-0.0632033	0.329845	29843
SENP1	Linifanib	0.0365745	0.501104	29843
SENP1	Lisitinib	0.0517178	0.400664	29843
SENP1	MG-132	0.0253783	0.818815	29843
SENP1	MK-2206	-0.0957161	0.0402739	29843
SENP1	MLN4924	0.0316472	0.605731	29843
SENP1	MP470	-0.0433489	0.326306	29843
SENP1	MPS-1-IN-1	-0.127602	0.000435928	29843
SENP1	MS-275	-0.131501	0.0667437	29843
SENP1	Masitinib	-0.0691087	0.0668285	29843
SENP1	Methotrexate	-0.289422	9.99642e-17	29843
SENP1	Midostaurin	0.128412	0.00141453	29843
SENP1	Mitomycin C	-0.10515	0.0175831	29843
SENP1	NG-25	-0.176905	3.19603e-07	29843
SENP1	NPK76-II-72-1	-0.297208	3.33709e-19	29843
SENP1	NSC-207895	-0.129801	0.00104884	29843
SENP1	NSC-87877	0.120552	0.0160533	29843
SENP1	NU-7441	0.0202962	0.821286	29843
SENP1	Navitoclax	-0.234044	3.88715e-11	29843
SENP1	Nilotinib	-0.0234239	0.69037	29843
SENP1	Nutlin-3a (-)	0.0355255	0.485308	29843
SENP1	OSI-027	-0.194701	2.01113e-08	29843
SENP1	OSI-930	-0.0980279	0.00901938	29843
SENP1	OSU-03012	-0.115327	0.00735489	29843
SENP1	Obatoclax Mesylate	-0.0698849	0.120508	29843
SENP1	Olaparib	0.00598884	0.913049	29843
SENP1	PAC-1	-0.148956	0.000106627	29843
SENP1	PD-0325901	0.27188	6.49575e-14	29843
SENP1	PD-0332991	-0.00452063	0.952368	29843
SENP1	PD-173074	-0.0278698	0.870055	29843
SENP1	PF-4708671	0.0546419	0.545487	29843
SENP1	PF-562271	0.0942893	0.0550403	29843
SENP1	PFI-1	-0.000436011	0.994575	29843
SENP1	PHA-665752	0.133989	0.21178	29843
SENP1	PHA-793887	-0.241681	7.83437e-13	29843
SENP1	PI-103	-0.20092	6.59049e-09	29843
SENP1	PIK-93	-0.266994	1.92047e-15	29843
SENP1	PLX4720	0.121101	0.00128625	29843
SENP1	Paclitaxel	0.0317397	0.807359	29843
SENP1	Parthenolide	-0.0179889	0.890284	29843
SENP1	Pazopanib	0.056896	0.282416	29843
SENP1	Phenformin	-0.133105	0.000221858	29843
SENP1	Pyrimethamine	-0.101072	0.334776	29843
SENP1	QL-VIII-58	-0.075199	0.293835	29843
SENP1	QL-X-138	-0.223304	1.08111e-10	29843
SENP1	QL-XI-92	-0.181425	1.76511e-07	29843
SENP1	QL-XII-47	-0.163987	8.27239e-06	29843
SENP1	QL-XII-61	-0.15939	0.00499665	29843
SENP1	QS11	-0.0287287	0.674844	29843
SENP1	RDEA119	0.304883	0	29843
SENP1	RO-3306	0.0854823	0.0375857	29843
SENP1	Rapamycin	-0.00643257	0.972005	29843
SENP1	Roscovitine	0.130646	0.301388	29843
SENP1	Ruxolitinib	-0.0789404	0.0817748	29843
SENP1	S-Trityl-L-cysteine	-0.0786867	0.318461	29843
SENP1	SB 216763	0.138356	0.00218507	29843
SENP1	SB 505124	0.0450451	0.538427	29843
SENP1	SB52334	0.029342	0.57463	29843
SENP1	SB590885	0.146367	0.000383205	29843
SENP1	SGC0946	0.169058	0.000127504	29843
SENP1	SL 0101-1	0.0811654	0.267461	29843
SENP1	SN-38	-0.100513	0.0113804	29843
SENP1	SNX-2112	-0.226132	4.83465e-11	29843
SENP1	STF-62247	-0.0746391	0.0587925	29843
SENP1	Salubrinal	-0.0304373	0.754335	29843
SENP1	Saracatinib	0.0775091	0.342797	29843
SENP1	Shikonin	-0.0639619	0.200474	29843
SENP1	Sorafenib	0.0996097	0.269693	29843
SENP1	Sunitinib	0.0131643	0.892842	29843
SENP1	T0901317	-0.181067	8.23668e-07	29843
SENP1	TAE684	0.107483	0.234638	29843
SENP1	TAK-715	-0.184393	1.19155e-07	29843
SENP1	TG101348	-0.164148	2.18494e-06	29843
SENP1	TGX221	0.197572	0.000769087	29843
SENP1	THZ-2-102-1	-0.220966	1.53735e-10	29843
SENP1	THZ-2-49	-0.135478	0.000156929	29843
SENP1	TL-1-85	-0.146226	3.0236e-05	29843
SENP1	TL-2-105	-0.137923	0.000118233	29843
SENP1	TPCA-1	-0.231596	8.06297e-12	29843
SENP1	TW 37	-0.0907898	0.0277707	29843
SENP1	Talazoparib	-0.0282214	0.564937	29843
SENP1	Tamoxifen	-0.0198785	0.891541	29843
SENP1	Temozolomide	-0.0602555	0.337866	29843
SENP1	Temsirolimus	-0.109176	0.0100882	29843
SENP1	Thapsigargin	-0.00676852	0.941653	29843
SENP1	Tipifarnib	-0.0231422	0.763404	29843
SENP1	Tivozanib	-0.0119041	0.875982	29843
SENP1	Trametinib	0.316764	0	29843
SENP1	Tubastatin A	-0.179861	1.92711e-07	29843
SENP1	UNC0638	-0.162581	1.75158e-06	29843
SENP1	UNC1215	0.154044	0.000516031	29843
SENP1	VNLG/124	-0.0380796	0.381142	29843
SENP1	VX-11e	0.0699138	0.116856	29843
SENP1	VX-680	-0.0764245	0.39975	29843
SENP1	VX-702	-0.031079	0.899907	29843
SENP1	Veliparib	0.051252	0.440793	29843
SENP1	Vinblastine	-0.152207	0.000106701	29843
SENP1	Vinorelbine	-0.0817182	0.0945119	29843
SENP1	Vorinostat	-0.261545	9.63178e-14	29843
SENP1	WH-4-023	0.0990373	0.173926	29843
SENP1	WZ-1-84	0.153715	0.0232256	29843
SENP1	WZ3105	-0.212057	5.50998e-10	29843
SENP1	XAV939	0.108117	0.00417784	29843
SENP1	XL-184	-0.00552131	0.927057	29843
SENP1	XMD11-85h	0.032835	0.864492	29843
SENP1	XMD13-2	-0.226263	3.46456e-11	29843
SENP1	XMD14-99	-0.0810854	0.030448	29843
SENP1	XMD15-27	-0.0457187	0.337827	29843
SENP1	XMD8-85	-5.5624e-05	0.999837	29843
SENP1	XMD8-92	-0.038058	0.745746	29843
SENP1	Y-39983	-0.174266	8.15753e-07	29843
SENP1	YK 4-279	-0.0372171	0.510434	29843
SENP1	YM155	-0.10654	0.0152776	29843
SENP1	YM201636	-0.169959	1.27239e-06	29843
SENP1	Z-LLNle-CHO	-0.0563649	0.465245	29843
SENP1	ZG-10	-0.150513	0.0086981	29843
SENP1	ZM-447439	-0.116975	0.00474755	29843
SENP1	ZSTK474	-0.191088	3.84563e-08	29843
SENP1	Zibotentan	0.0182061	0.957057	29843
SENP1	piperlongumine	0.0405118	0.370191	29843
SENP1	rTRAIL	0.101731	0.0829802	29843
SENP1	selumetinib	0.280479	0	29843
SENP2	(5Z)-7-Oxozeaenol	0.0342579	0.441472	59343
SENP2	17-AAG	0.0996956	0.00710448	59343
SENP2	5-Fluorouracil	-0.0391708	0.306599	59343
SENP2	681640	0.0050012	0.946487	59343
SENP2	A-443654	-0.0926932	0.515639	59343
SENP2	A-770041	-0.0148777	0.887936	59343
SENP2	AC220	0.0898801	0.034209	59343
SENP2	AG-014699	0.0825624	0.0448303	59343
SENP2	AICAR	-0.0605434	0.133529	59343
SENP2	AKT inhibitor VIII	-0.00537762	0.92447	59343
SENP2	AMG-706	0.0752266	0.153801	59343
SENP2	AP-24534	0.0690091	0.0902098	59343
SENP2	AR-42	-0.0215306	0.579133	59343
SENP2	AS601245	0.00425102	0.954956	59343
SENP2	AS605240	0.0344488	0.451607	59343
SENP2	AT-7519	-0.124512	0.000399176	59343
SENP2	ATRA	0.00860563	0.890483	59343
SENP2	AUY922	-0.0365164	0.51053	59343
SENP2	AZ628	0.0781153	0.289432	59343
SENP2	AZD6482	0.0868722	0.0353576	59343
SENP2	AZD7762	0.00873797	0.856766	59343
SENP2	AZD8055	-0.030576	0.471632	59343
SENP2	Afatinib	-0.0376789	0.333813	59343
SENP2	Axitinib	0.0770463	0.105402	59343
SENP2	BAY 61-3606	0.0149819	0.747665	59343
SENP2	BEZ235	0.0317204	0.546194	59343
SENP2	BHG712	0.0414378	0.275135	59343
SENP2	BI-2536	-0.0648254	0.52426	59343
SENP2	BIRB 0796	0.0319688	0.561102	59343
SENP2	BIX02189	0.031432	0.418716	59343
SENP2	BMS-509744	-0.0101269	0.930595	59343
SENP2	BMS-536924	0.0572502	0.348211	59343
SENP2	BMS-708163	-0.000785928	0.987423	59343
SENP2	BMS-754807	0.0489494	0.366564	59343
SENP2	BMS345541	0.000845987	0.98434	59343
SENP2	BX-795	0.110524	0.007099	59343
SENP2	BX-912	0.0235485	0.538451	59343
SENP2	Belinostat	-0.0373477	0.339117	59343
SENP2	Bexarotene	0.0536968	0.423434	59343
SENP2	Bicalutamide	0.0369214	0.428013	59343
SENP2	Bleomycin	-0.012317	0.863654	59343
SENP2	Bleomycin (50 uM)	0.0114548	0.777931	59343
SENP2	Bortezomib	-0.0523115	0.533771	59343
SENP2	Bosutinib	-0.0253049	0.678408	59343
SENP2	Bryostatin 1	0.0963124	0.0365886	59343
SENP2	CAL-101	0.00355421	0.937824	59343
SENP2	CAY10603	-0.00468929	0.909443	59343
SENP2	CCT007093	0.0107655	0.83879	59343
SENP2	CCT018159	0.0716008	0.130645	59343
SENP2	CEP-701	0.0854061	0.0314801	59343
SENP2	CGP-082996	-0.109003	0.178104	59343
SENP2	CGP-60474	-0.0917269	0.24131	59343
SENP2	CH5424802	0.0199888	0.779326	59343
SENP2	CHIR-99021	0.168369	1.95266e-06	59343
SENP2	CI-1040	0.0793231	0.057995	59343
SENP2	CMK	-0.103218	0.30323	59343
SENP2	CP466722	0.0120041	0.767336	59343
SENP2	CP724714	0.0401659	0.468723	59343
SENP2	CUDC-101	-0.0924874	0.0112661	59343
SENP2	CX-5461	0.0101259	0.811375	59343
SENP2	Camptothecin	0.0492156	0.27206	59343
SENP2	Cetuximab	0.00265777	0.954997	59343
SENP2	Cisplatin	0.104943	0.0176783	59343
SENP2	Crizotinib	0.0565887	0.700748	59343
SENP2	Cyclopamine	-0.059818	0.578172	59343
SENP2	Cytarabine	0.0770463	0.0979672	59343
SENP2	DMOG	-0.0197724	0.706725	59343
SENP2	Dabrafenib	0.0794376	0.0533278	59343
SENP2	Dasatinib	0.0214487	0.781331	59343
SENP2	Docetaxel	-0.0319563	0.419098	59343
SENP2	Doxorubicin	-0.0492124	0.427159	59343
SENP2	EHT 1864	0.0654665	0.269519	59343
SENP2	EKB-569	-0.00944895	0.843526	59343
SENP2	EX-527	0.0337811	0.76232	59343
SENP2	Elesclomol	0.0278301	0.566016	59343
SENP2	Embelin	-0.0405228	0.502587	59343
SENP2	Epothilone B	-0.0757182	0.112717	59343
SENP2	Erlotinib	-0.111952	0.110705	59343
SENP2	Etoposide	-0.0136012	0.818951	59343
SENP2	FH535	-0.00740968	0.904772	59343
SENP2	FK866	-0.0188854	0.637794	59343
SENP2	FMK	-0.0117346	0.892927	59343
SENP2	FR-180204	0.0554099	0.267374	59343
SENP2	FTI-277	0.0137886	0.771697	59343
SENP2	Foretinib	0.0509087	0.222783	59343
SENP2	GDC0449	0.038129	0.701127	59343
SENP2	GDC0941	0.00431343	0.954417	59343
SENP2	GNF-2	0.0817095	0.680677	59343
SENP2	GSK-650394	0.0215818	0.807262	59343
SENP2	GSK1070916	0.0492425	0.196362	59343
SENP2	GSK1904529A	0.0236288	0.644125	59343
SENP2	GSK2126458	-0.0781049	0.0362168	59343
SENP2	GSK269962A	0.15352	7.2254e-05	59343
SENP2	GSK429286A	0.106933	0.00532713	59343
SENP2	GSK690693	-0.0603225	0.108268	59343
SENP2	GW 441756	0.0330454	0.874953	59343
SENP2	GW-2580	0.0625286	0.708754	59343
SENP2	GW843682X	-0.0610697	0.498631	59343
SENP2	Gefitinib	-0.0490059	0.245525	59343
SENP2	Gemcitabine	-0.0358526	0.491401	59343
SENP2	Genentech Cpd 10	0.0668411	0.0729649	59343
SENP2	HG-5-113-01	-0.0017136	0.986568	59343
SENP2	HG-5-88-01	0.0614099	0.647541	59343
SENP2	HG-6-64-1	0.0505108	0.290314	59343
SENP2	I-BET-762	-0.0193493	0.612516	59343
SENP2	IOX2	-0.0294985	0.636803	59343
SENP2	IPA-3	-0.103828	0.00650757	59343
SENP2	Imatinib	0.12523	0.191523	59343
SENP2	Ispinesib Mesylate	-0.0761561	0.0380555	59343
SENP2	JNJ-26854165	0.0524079	0.292203	59343
SENP2	JNK Inhibitor VIII	0.0569761	0.182629	59343
SENP2	JNK-9L	-0.00950382	0.899043	59343
SENP2	JQ1	-0.0599566	0.154333	59343
SENP2	JQ12	0.0170986	0.789724	59343
SENP2	JW-7-24-1	-0.0237446	0.541455	59343
SENP2	JW-7-52-1	-0.0713419	0.460148	59343
SENP2	KIN001-055	0.00354585	0.971348	59343
SENP2	KIN001-102	-0.00184607	0.964305	59343
SENP2	KIN001-135	0.0823781	0.389814	59343
SENP2	KIN001-236	-0.038132	0.327071	59343
SENP2	KIN001-244	0.000896667	0.984483	59343
SENP2	KIN001-260	-0.0177285	0.662045	59343
SENP2	KIN001-266	-0.0303352	0.554304	59343
SENP2	KIN001-270	-0.0528942	0.186042	59343
SENP2	KU-55933	0.0268631	0.702027	59343
SENP2	LAQ824	-0.0638548	0.109098	59343
SENP2	LFM-A13	0.0450242	0.38087	59343
SENP2	LY317615	0.045263	0.310209	59343
SENP2	Lapatinib	-0.0559976	0.39359	59343
SENP2	Lenalidomide	-0.0795852	0.182842	59343
SENP2	Linifanib	0.0904161	0.0399252	59343
SENP2	Lisitinib	0.0218236	0.772743	59343
SENP2	MG-132	-0.0395133	0.6912	59343
SENP2	MK-2206	0.0194137	0.747485	59343
SENP2	MLN4924	-0.0162061	0.80823	59343
SENP2	MP470	0.00201402	0.969472	59343
SENP2	MPS-1-IN-1	-0.0458709	0.240069	59343
SENP2	MS-275	-0.0153909	0.885679	59343
SENP2	Masitinib	0.0486516	0.209761	59343
SENP2	Methotrexate	-0.037772	0.334114	59343
SENP2	Midostaurin	0.120665	0.00289989	59343
SENP2	Mitomycin C	-0.0120397	0.848068	59343
SENP2	NG-25	0.0259718	0.505788	59343
SENP2	NPK76-II-72-1	-0.0308175	0.411031	59343
SENP2	NSC-207895	-0.0259363	0.603763	59343
SENP2	NSC-87877	-0.00822346	0.911671	59343
SENP2	NU-7441	0.0744306	0.22623	59343
SENP2	Navitoclax	0.0922015	0.0131543	59343
SENP2	Nilotinib	0.0847272	0.0650428	59343
SENP2	Nutlin-3a (-)	0.138651	0.000747131	59343
SENP2	OSI-027	-0.0473391	0.206232	59343
SENP2	OSI-930	-0.0141608	0.75122	59343
SENP2	OSU-03012	-0.0963294	0.0287041	59343
SENP2	Obatoclax Mesylate	-0.101505	0.01654	59343
SENP2	Olaparib	0.0737664	0.080519	59343
SENP2	PAC-1	0.0167289	0.734533	59343
SENP2	PD-0325901	0.0517964	0.208151	59343
SENP2	PD-0332991	0.0963487	0.0406725	59343
SENP2	PD-173074	0.0147661	0.939932	59343
SENP2	PF-4708671	0.031706	0.775999	59343
SENP2	PF-562271	0.0371187	0.524807	59343
SENP2	PFI-1	-0.0764345	0.0868231	59343
SENP2	PHA-665752	0.0534541	0.716834	59343
SENP2	PHA-793887	-0.0935058	0.00793602	59343
SENP2	PI-103	-0.0655172	0.0739655	59343
SENP2	PIK-93	-0.0551401	0.129821	59343
SENP2	PLX4720	0.0697353	0.0845169	59343
SENP2	Paclitaxel	-0.140026	0.0934805	59343
SENP2	Parthenolide	0.0246609	0.843478	59343
SENP2	Pazopanib	0.0976429	0.0393731	59343
SENP2	Phenformin	-0.0513656	0.178037	59343
SENP2	Pyrimethamine	-0.0370339	0.771301	59343
SENP2	QL-VIII-58	-0.0439977	0.590214	59343
SENP2	QL-X-138	-0.0323061	0.408913	59343
SENP2	QL-XI-92	0.063183	0.0863465	59343
SENP2	QL-XII-47	-0.0224081	0.613865	59343
SENP2	QL-XII-61	0.0320759	0.673501	59343
SENP2	QS11	0.038519	0.548148	59343
SENP2	RDEA119	0.0772198	0.035242	59343
SENP2	RO-3306	0.0233605	0.606743	59343
SENP2	Rapamycin	-0.111514	0.259093	59343
SENP2	Roscovitine	-0.000890685	0.998368	59343
SENP2	Ruxolitinib	0.00418682	0.95132	59343
SENP2	S-Trityl-L-cysteine	-0.0858816	0.269731	59343
SENP2	SB 216763	0.130268	0.004076	59343
SENP2	SB 505124	0.0329579	0.680553	59343
SENP2	SB52334	0.0568854	0.21183	59343
SENP2	SB590885	0.0167586	0.765631	59343
SENP2	SGC0946	0.0477134	0.362671	59343
SENP2	SL 0101-1	0.0288187	0.728313	59343
SENP2	SN-38	0.028269	0.558467	59343
SENP2	SNX-2112	-0.0161213	0.693006	59343
SENP2	STF-62247	0.043337	0.298329	59343
SENP2	Salubrinal	-0.0129971	0.905198	59343
SENP2	Saracatinib	0.0692569	0.403292	59343
SENP2	Shikonin	0.00378298	0.957745	59343
SENP2	Sorafenib	0.0676615	0.51802	59343
SENP2	Sunitinib	0.0463474	0.566973	59343
SENP2	T0901317	-0.0393407	0.356625	59343
SENP2	TAE684	0.0386561	0.765732	59343
SENP2	TAK-715	-0.0341446	0.376489	59343
SENP2	TG101348	0.0487771	0.189562	59343
SENP2	TGX221	0.104119	0.0991571	59343
SENP2	THZ-2-102-1	-0.0613031	0.0965512	59343
SENP2	THZ-2-49	-0.0194765	0.631268	59343
SENP2	TL-1-85	0.0458734	0.224288	59343
SENP2	TL-2-105	0.0455034	0.238515	59343
SENP2	TPCA-1	-0.00663057	0.870222	59343
SENP2	TW 37	0.0314496	0.529764	59343
SENP2	Talazoparib	0.0737824	0.0855158	59343
SENP2	Tamoxifen	-0.0599567	0.551439	59343
SENP2	Temozolomide	-0.0211401	0.801625	59343
SENP2	Temsirolimus	-0.00316844	0.961854	59343
SENP2	Thapsigargin	-0.081658	0.123087	59343
SENP2	Tipifarnib	-0.0422918	0.52506	59343
SENP2	Tivozanib	0.0867046	0.0711583	59343
SENP2	Trametinib	0.0374956	0.341864	59343
SENP2	Tubastatin A	-0.0188859	0.631672	59343
SENP2	UNC0638	-0.0387168	0.294004	59343
SENP2	UNC1215	0.0970746	0.0307538	59343
SENP2	VNLG/124	0.0356149	0.41648	59343
SENP2	VX-11e	0.0275716	0.602113	59343
SENP2	VX-680	0.0455706	0.655677	59343
SENP2	VX-702	0.00701212	0.983832	59343
SENP2	Veliparib	0.0236069	0.756348	59343
SENP2	Vinblastine	-0.0631295	0.145435	59343
SENP2	Vinorelbine	-0.108818	0.020097	59343
SENP2	Vorinostat	-0.0338857	0.380988	59343
SENP2	WH-4-023	0.0773199	0.311762	59343
SENP2	WZ-1-84	-0.0172127	0.854697	59343
SENP2	WZ3105	-0.0894515	0.0121141	59343
SENP2	XAV939	0.0265041	0.527728	59343
SENP2	XL-184	0.0430959	0.366606	59343
SENP2	XMD11-85h	0.0167039	0.94003	59343
SENP2	XMD13-2	-0.0394689	0.297063	59343
SENP2	XMD14-99	0.0303693	0.458007	59343
SENP2	XMD15-27	0.0431338	0.371149	59343
SENP2	XMD8-85	-0.0298757	0.757609	59343
SENP2	XMD8-92	-0.0780403	0.421869	59343
SENP2	Y-39983	0.0585406	0.124297	59343
SENP2	YK 4-279	-0.0660152	0.189487	59343
SENP2	YM155	-0.0746471	0.111201	59343
SENP2	YM201636	0.00690389	0.873072	59343
SENP2	Z-LLNle-CHO	-0.0868159	0.225099	59343
SENP2	ZG-10	0.0149766	0.86143	59343
SENP2	ZM-447439	0.062005	0.170997	59343
SENP2	ZSTK474	-0.0483899	0.197605	59343
SENP2	Zibotentan	0.053542	0.785247	59343
SENP2	piperlongumine	0.0434595	0.330694	59343
SENP2	rTRAIL	0.0444654	0.543911	59343
SENP2	selumetinib	0.0586008	0.121336	59343
SENP5	(5Z)-7-Oxozeaenol	0.0794686	0.043716	205564
SENP5	17-AAG	0.125823	0.000588071	205564
SENP5	5-Fluorouracil	-0.0155436	0.699608	205564
SENP5	681640	0.00686751	0.926114	205564
SENP5	A-443654	-0.0978396	0.486535	205564
SENP5	A-770041	0.00111441	0.992923	205564
SENP5	AC220	0.0466467	0.328297	205564
SENP5	AG-014699	0.0571401	0.177454	205564
SENP5	AICAR	-0.0880925	0.0243509	205564
SENP5	AKT inhibitor VIII	-0.0080727	0.885577	205564
SENP5	AMG-706	0.0580426	0.302319	205564
SENP5	AP-24534	0.0399925	0.354422	205564
SENP5	AR-42	-0.0801278	0.0262079	205564
SENP5	AS601245	0.051673	0.329243	205564
SENP5	AS605240	0.0152623	0.762261	205564
SENP5	AT-7519	-0.128461	0.000253419	205564
SENP5	ATRA	-0.0245887	0.657954	205564
SENP5	AUY922	-0.00594988	0.933694	205564
SENP5	AZ628	0.0858461	0.234464	205564
SENP5	AZD6482	0.0794922	0.0580562	205564
SENP5	AZD7762	0.0394306	0.353678	205564
SENP5	AZD8055	-0.00978919	0.830196	205564
SENP5	Afatinib	-0.00945938	0.825546	205564
SENP5	Axitinib	0.0470557	0.371049	205564
SENP5	BAY 61-3606	0.0109776	0.818072	205564
SENP5	BEZ235	0.0583893	0.21626	205564
SENP5	BHG712	-0.015266	0.703172	205564
SENP5	BI-2536	-0.0446757	0.697461	205564
SENP5	BIRB 0796	0.0246301	0.666024	205564
SENP5	BIX02189	-0.00747612	0.861399	205564
SENP5	BMS-509744	0.0864342	0.323896	205564
SENP5	BMS-536924	0.0893572	0.0886984	205564
SENP5	BMS-708163	0.0244343	0.576842	205564
SENP5	BMS-754807	0.0625653	0.227579	205564
SENP5	BMS345541	-0.0486312	0.19114	205564
SENP5	BX-795	0.0588681	0.189717	205564
SENP5	BX-912	-0.0589295	0.105035	205564
SENP5	Belinostat	-0.0822267	0.0267005	205564
SENP5	Bexarotene	0.0655723	0.290944	205564
SENP5	Bicalutamide	0.0605006	0.165603	205564
SENP5	Bleomycin	0.0125139	0.861657	205564
SENP5	Bleomycin (50 uM)	0.0685906	0.0606822	205564
SENP5	Bortezomib	-0.0527215	0.530197	205564
SENP5	Bosutinib	-0.0155764	0.81251	205564
SENP5	Bryostatin 1	0.0607089	0.222859	205564
SENP5	CAL-101	-0.0468867	0.229819	205564
SENP5	CAY10603	-0.069414	0.055754	205564
SENP5	CCT007093	0.0228684	0.639652	205564
SENP5	CCT018159	0.0616276	0.205977	205564
SENP5	CEP-701	0.0665489	0.101504	205564
SENP5	CGP-082996	-0.0216299	0.861583	205564
SENP5	CGP-60474	-0.014493	0.896343	205564
SENP5	CH5424802	-0.0141542	0.850874	205564
SENP5	CHIR-99021	0.185794	1.16121e-07	205564
SENP5	CI-1040	0.11168	0.00541755	205564
SENP5	CMK	-0.0339343	0.801572	205564
SENP5	CP466722	-0.0259973	0.502878	205564
SENP5	CP724714	0.0554522	0.28005	205564
SENP5	CUDC-101	-0.142087	6.8538e-05	205564
SENP5	CX-5461	-0.0189201	0.641639	205564
SENP5	Camptothecin	0.00662395	0.908185	205564
SENP5	Cetuximab	0.0814839	0.0406159	205564
SENP5	Cisplatin	0.0733192	0.114771	205564
SENP5	Crizotinib	0.0199498	0.916247	205564
SENP5	Cyclopamine	-0.0157467	0.913984	205564
SENP5	Cytarabine	0.0521958	0.295779	205564
SENP5	DMOG	-0.00717351	0.900935	205564
SENP5	Dabrafenib	0.0590885	0.166611	205564
SENP5	Dasatinib	0.022834	0.765128	205564
SENP5	Docetaxel	0.00176229	0.9676	205564
SENP5	Doxorubicin	-0.0411802	0.526851	205564
SENP5	EHT 1864	0.0287984	0.698004	205564
SENP5	EKB-569	-0.0213795	0.638398	205564
SENP5	EX-527	0.0041897	0.977217	205564
SENP5	Elesclomol	0.0543706	0.222488	205564
SENP5	Embelin	0.00571308	0.947207	205564
SENP5	Epothilone B	0.00921679	0.885766	205564
SENP5	Erlotinib	-0.0851113	0.2419	205564
SENP5	Etoposide	-0.024875	0.646831	205564
SENP5	FH535	0.0569895	0.222797	205564
SENP5	FK866	-0.030626	0.42999	205564
SENP5	FMK	0.0133128	0.876485	205564
SENP5	FR-180204	0.0494481	0.335182	205564
SENP5	FTI-277	0.00530689	0.916112	205564
SENP5	Foretinib	0.00280785	0.956777	205564
SENP5	GDC0449	-0.000886439	0.995569	205564
SENP5	GDC0941	0.0194066	0.772326	205564
SENP5	GNF-2	0.0199397	0.944625	205564
SENP5	GSK-650394	0.038125	0.61076	205564
SENP5	GSK1070916	-0.0438296	0.254548	205564
SENP5	GSK1904529A	0.0422666	0.368946	205564
SENP5	GSK2126458	-0.112449	0.00200211	205564
SENP5	GSK269962A	0.127182	0.0015665	205564
SENP5	GSK429286A	0.0391414	0.368438	205564
SENP5	GSK690693	-0.104583	0.00382531	205564
SENP5	GW 441756	0.0459116	0.792477	205564
SENP5	GW-2580	0.0260278	0.961173	205564
SENP5	GW843682X	-0.0259626	0.808809	205564
SENP5	Gefitinib	-0.000845417	0.986562	205564
SENP5	Gemcitabine	-0.0157558	0.7856	205564
SENP5	Genentech Cpd 10	-0.0244623	0.544918	205564
SENP5	HG-5-113-01	0.0506562	0.493851	205564
SENP5	HG-5-88-01	0.0144032	0.944678	205564
SENP5	HG-6-64-1	0.0671262	0.138085	205564
SENP5	I-BET-762	-0.0611752	0.0874802	205564
SENP5	IOX2	-0.0111361	0.882495	205564
SENP5	IPA-3	-0.0688671	0.0805525	205564
SENP5	Imatinib	0.0454956	0.788751	205564
SENP5	Ispinesib Mesylate	-0.126234	0.000392706	205564
SENP5	JNJ-26854165	0.0477147	0.346963	205564
SENP5	JNK Inhibitor VIII	0.0593306	0.163637	205564
SENP5	JNK-9L	0.0363284	0.541813	205564
SENP5	JQ1	-0.0432318	0.323474	205564
SENP5	JQ12	-0.00905666	0.895724	205564
SENP5	JW-7-24-1	-0.0758624	0.035411	205564
SENP5	JW-7-52-1	-0.00266738	0.986348	205564
SENP5	KIN001-055	0.0423859	0.500285	205564
SENP5	KIN001-102	-0.0759515	0.0340372	205564
SENP5	KIN001-135	0.0494439	0.649773	205564
SENP5	KIN001-236	-0.0987909	0.00663465	205564
SENP5	KIN001-244	-0.0234155	0.561691	205564
SENP5	KIN001-260	-0.0605249	0.101446	205564
SENP5	KIN001-266	-0.0293307	0.569564	205564
SENP5	KIN001-270	-0.0640163	0.103651	205564
SENP5	KU-55933	0.0365325	0.572793	205564
SENP5	LAQ824	-0.0919165	0.0171983	205564
SENP5	LFM-A13	0.00948636	0.880757	205564
SENP5	LY317615	0.0341809	0.459181	205564
SENP5	Lapatinib	-0.0399178	0.553909	205564
SENP5	Lenalidomide	-0.039406	0.609241	205564
SENP5	Linifanib	0.0595253	0.21853	205564
SENP5	Lisitinib	0.0379496	0.571165	205564
SENP5	MG-132	-0.0507401	0.589711	205564
SENP5	MK-2206	0.00709823	0.917819	205564
SENP5	MLN4924	-0.0314934	0.607686	205564
SENP5	MP470	-0.00495194	0.926072	205564
SENP5	MPS-1-IN-1	-0.032905	0.412634	205564
SENP5	MS-275	-0.0666827	0.419311	205564
SENP5	Masitinib	-0.0158006	0.710614	205564
SENP5	Methotrexate	-0.060394	0.111433	205564
SENP5	Midostaurin	0.159478	4.8152e-05	205564
SENP5	Mitomycin C	-0.0508211	0.316648	205564
SENP5	NG-25	-0.0365771	0.336942	205564
SENP5	NPK76-II-72-1	-0.10468	0.00281369	205564
SENP5	NSC-207895	-0.0277362	0.576041	205564
SENP5	NSC-87877	-0.0143225	0.835181	205564
SENP5	NU-7441	0.0931313	0.104925	205564
SENP5	Navitoclax	-0.0765563	0.0414545	205564
SENP5	Nilotinib	0.0343488	0.531138	205564
SENP5	Nutlin-3a (-)	0.106824	0.0117688	205564
SENP5	OSI-027	-0.0820745	0.0233434	205564
SENP5	OSI-930	-0.0198006	0.648819	205564
SENP5	OSU-03012	-0.0552779	0.25187	205564
SENP5	Obatoclax Mesylate	-0.0592734	0.198817	205564
SENP5	Olaparib	0.0333497	0.46883	205564
SENP5	PAC-1	5.7566e-05	0.999288	205564
SENP5	PD-0325901	0.0916359	0.0193243	205564
SENP5	PD-0332991	0.0531247	0.324052	205564
SENP5	PD-173074	0.0523719	0.697506	205564
SENP5	PF-4708671	0.0512809	0.572982	205564
SENP5	PF-562271	0.0645385	0.221975	205564
SENP5	PFI-1	-0.0173666	0.758815	205564
SENP5	PHA-665752	0.0810598	0.553314	205564
SENP5	PHA-793887	-0.113884	0.00110972	205564
SENP5	PI-103	-0.103557	0.00379655	205564
SENP5	PIK-93	-0.103798	0.00318049	205564
SENP5	PLX4720	0.0394758	0.355989	205564
SENP5	Paclitaxel	-0.0518147	0.655956	205564
SENP5	Parthenolide	-0.0162506	0.901966	205564
SENP5	Pazopanib	0.124094	0.00583567	205564
SENP5	Phenformin	-0.0897818	0.0145931	205564
SENP5	Pyrimethamine	-0.051192	0.666931	205564
SENP5	QL-VIII-58	-0.0215864	0.820036	205564
SENP5	QL-X-138	-0.0818948	0.0254247	205564
SENP5	QL-XI-92	-0.027444	0.484239	205564
SENP5	QL-XII-47	-0.0458086	0.264971	205564
SENP5	QL-XII-61	0.0157969	0.850001	205564
SENP5	QS11	0.0333977	0.61394	205564
SENP5	RDEA119	0.133045	0.000153399	205564
SENP5	RO-3306	0.0485121	0.256566	205564
SENP5	Rapamycin	-0.0365283	0.794305	205564
SENP5	Roscovitine	0.077966	0.614191	205564
SENP5	Ruxolitinib	0.000765131	0.991803	205564
SENP5	S-Trityl-L-cysteine	-0.0655895	0.424617	205564
SENP5	SB 216763	0.114746	0.0124803	205564
SENP5	SB 505124	0.0423609	0.570133	205564
SENP5	SB52334	0.0276675	0.600815	205564
SENP5	SB590885	0.00239867	0.967763	205564
SENP5	SGC0946	0.0820516	0.0758787	205564
SENP5	SL 0101-1	0.0168068	0.852943	205564
SENP5	SN-38	-0.000428375	0.994384	205564
SENP5	SNX-2112	-0.0327707	0.399747	205564
SENP5	STF-62247	0.000586258	0.991174	205564
SENP5	Salubrinal	0.00761536	0.947298	205564
SENP5	Saracatinib	0.0486792	0.578743	205564
SENP5	Shikonin	0.0266416	0.651597	205564
SENP5	Sorafenib	0.0666408	0.526813	205564
SENP5	Sunitinib	0.0823428	0.254876	205564
SENP5	T0901317	-0.0309394	0.480583	205564
SENP5	TAE684	0.0864717	0.386978	205564
SENP5	TAK-715	-0.0441143	0.243854	205564
SENP5	TG101348	-0.00173642	0.96621	205564
SENP5	TGX221	0.0775412	0.233488	205564
SENP5	THZ-2-102-1	-0.106884	0.00282537	205564
SENP5	THZ-2-49	-0.0190554	0.638989	205564
SENP5	TL-1-85	-0.0258625	0.509718	205564
SENP5	TL-2-105	-0.0342979	0.384838	205564
SENP5	TPCA-1	-0.0322545	0.392936	205564
SENP5	TW 37	0.0131978	0.814201	205564
SENP5	Talazoparib	0.0653595	0.133888	205564
SENP5	Tamoxifen	-0.0920654	0.253217	205564
SENP5	Temozolomide	-0.0470339	0.497013	205564
SENP5	Temsirolimus	0.00253989	0.970033	205564
SENP5	Thapsigargin	-0.0135413	0.877332	205564
SENP5	Tipifarnib	-0.00902988	0.920342	205564
SENP5	Tivozanib	0.0631722	0.224517	205564
SENP5	Trametinib	0.115322	0.00146705	205564
SENP5	Tubastatin A	-0.0594521	0.103406	205564
SENP5	UNC0638	-0.0886811	0.0117023	205564
SENP5	UNC1215	0.0717384	0.125935	205564
SENP5	VNLG/124	-0.00733874	0.885424	205564
SENP5	VX-11e	0.0507717	0.280876	205564
SENP5	VX-680	0.00500347	0.972624	205564
SENP5	VX-702	-0.0157644	0.952627	205564
SENP5	Veliparib	0.0318214	0.660039	205564
SENP5	Vinblastine	-0.0628353	0.14776	205564
SENP5	Vinorelbine	-0.0822244	0.0923562	205564
SENP5	Vorinostat	-0.0634013	0.0898119	205564
SENP5	WH-4-023	0.0579753	0.4691	205564
SENP5	WZ-1-84	-0.00445531	0.96449	205564
SENP5	WZ3105	-0.154729	8.2572e-06	205564
SENP5	XAV939	0.102737	0.00663717	205564
SENP5	XL-184	0.0016432	0.978374	205564
SENP5	XMD11-85h	0.0835752	0.553209	205564
SENP5	XMD13-2	-0.116559	0.000990687	205564
SENP5	XMD14-99	-0.0403196	0.31204	205564
SENP5	XMD15-27	0.0091314	0.878358	205564
SENP5	XMD8-85	0.0101271	0.924166	205564
SENP5	XMD8-92	0.0380612	0.745746	205564
SENP5	Y-39983	0.0303848	0.45237	205564
SENP5	YK 4-279	-0.000742367	0.99247	205564
SENP5	YM155	-0.0839925	0.0659467	205564
SENP5	YM201636	-0.041785	0.276566	205564
SENP5	Z-LLNle-CHO	-0.0658637	0.379808	205564
SENP5	ZG-10	-0.00654139	0.943215	205564
SENP5	ZM-447439	-0.00581591	0.921269	205564
SENP5	ZSTK474	-0.0689237	0.0603663	205564
SENP5	Zibotentan	0.00412877	0.994403	205564
SENP5	piperlongumine	0.0714236	0.0865481	205564
SENP5	rTRAIL	0.0643227	0.335332	205564
SENP5	selumetinib	0.0984697	0.00645988	205564
SENP6	(5Z)-7-Oxozeaenol	0.00130676	0.980747	26054
SENP6	17-AAG	0.134079	0.00023973	26054
SENP6	5-Fluorouracil	-0.207844	2.1434e-09	26054
SENP6	681640	0.0681955	0.233179	26054
SENP6	A-443654	-0.0527956	0.761618	26054
SENP6	A-770041	-0.0504584	0.557626	26054
SENP6	AC220	-0.129961	0.00118181	26054
SENP6	AG-014699	-0.077072	0.0622282	26054
SENP6	AICAR	-0.0986644	0.0109267	26054
SENP6	AKT inhibitor VIII	-0.026391	0.595885	26054
SENP6	AMG-706	0.010056	0.900605	26054
SENP6	AP-24534	-0.185452	5.27007e-07	26054
SENP6	AR-42	-0.204935	2.80477e-09	26054
SENP6	AS601245	0.0320928	0.581169	26054
SENP6	AS605240	-0.0596109	0.157858	26054
SENP6	AT-7519	-0.208819	1.12031e-09	26054
SENP6	ATRA	-0.0978511	0.0244842	26054
SENP6	AUY922	-0.0762669	0.106696	26054
SENP6	AZ628	-0.0204389	0.821304	26054
SENP6	AZD6482	-0.00525025	0.933454	26054
SENP6	AZD7762	-0.154288	4.2955e-05	26054
SENP6	AZD8055	-0.149209	7.6268e-05	26054
SENP6	Afatinib	0.0907754	0.0126926	26054
SENP6	Axitinib	-0.158026	0.000208725	26054
SENP6	BAY 61-3606	-0.13729	0.000332452	26054
SENP6	BEZ235	-0.0263802	0.627467	26054
SENP6	BHG712	-0.237142	4.0432e-12	26054
SENP6	BI-2536	-0.0789383	0.418245	26054
SENP6	BIRB 0796	-0.00282614	0.966096	26054
SENP6	BIX02189	-0.221814	1.21537e-10	26054
SENP6	BMS-509744	-0.071167	0.432502	26054
SENP6	BMS-536924	-0.0793237	0.14466	26054
SENP6	BMS-708163	0.0422162	0.308063	26054
SENP6	BMS-754807	-0.0445105	0.417216	26054
SENP6	BMS345541	-0.180696	1.7844e-07	26054
SENP6	BX-795	-0.134392	0.000810078	26054
SENP6	BX-912	-0.247286	2.49214e-13	26054
SENP6	Belinostat	-0.166681	2.93384e-06	26054
SENP6	Bexarotene	-0.00562708	0.963302	26054
SENP6	Bicalutamide	0.0293197	0.542863	26054
SENP6	Bleomycin	-0.060854	0.243243	26054
SENP6	Bleomycin (50 uM)	0.00180024	0.965679	26054
SENP6	Bortezomib	-0.000540875	0.995689	26054
SENP6	Bosutinib	-0.042733	0.434194	26054
SENP6	Bryostatin 1	0.0400342	0.45465	26054
SENP6	CAL-101	-0.143197	6.6068e-05	26054
SENP6	CAY10603	-0.205319	2.42339e-09	26054
SENP6	CCT007093	0.0165019	0.745768	26054
SENP6	CCT018159	-0.06087	0.212609	26054
SENP6	CEP-701	-0.121462	0.00161585	26054
SENP6	CGP-082996	0.0429213	0.681493	26054
SENP6	CGP-60474	-0.031581	0.749654	26054
SENP6	CH5424802	-0.027992	0.673028	26054
SENP6	CHIR-99021	-5.3148e-05	0.99931	26054
SENP6	CI-1040	0.0641192	0.13715	26054
SENP6	CMK	-0.0939147	0.358999	26054
SENP6	CP466722	-0.224203	5.01431e-11	26054
SENP6	CP724714	0.00883733	0.903098	26054
SENP6	CUDC-101	-0.167698	2.10234e-06	26054
SENP6	CX-5461	-0.201611	6.54756e-09	26054
SENP6	Camptothecin	-0.142424	0.000273074	26054
SENP6	Cetuximab	0.0717034	0.0751114	26054
SENP6	Cisplatin	-0.0375938	0.464871	26054
SENP6	Crizotinib	-0.0943411	0.403132	26054
SENP6	Cyclopamine	-0.0582252	0.59215	26054
SENP6	Cytarabine	-0.0946528	0.0344389	26054
SENP6	DMOG	-0.068676	0.11366	26054
SENP6	Dabrafenib	0.0598219	0.161014	26054
SENP6	Dasatinib	-0.0350072	0.634384	26054
SENP6	Docetaxel	0.0220745	0.583218	26054
SENP6	Doxorubicin	-0.0634605	0.273495	26054
SENP6	EHT 1864	-0.068727	0.237483	26054
SENP6	EKB-569	-0.117417	0.00184491	26054
SENP6	EX-527	-0.0127922	0.925181	26054
SENP6	Elesclomol	-0.041129	0.373253	26054
SENP6	Embelin	0.0532947	0.344066	26054
SENP6	Epothilone B	-0.0211813	0.71583	26054
SENP6	Erlotinib	0.132615	0.0523397	26054
SENP6	Etoposide	-0.104017	0.0137422	26054
SENP6	FH535	0.0496609	0.301939	26054
SENP6	FK866	-0.226364	5.34474e-11	26054
SENP6	FMK	-0.0970145	0.0767714	26054
SENP6	FR-180204	-0.0970296	0.0303881	26054
SENP6	FTI-277	0.0488426	0.250251	26054
SENP6	Foretinib	-0.191708	1.17219e-07	26054
SENP6	GDC0449	-0.0404733	0.680496	26054
SENP6	GDC0941	-0.0483447	0.379039	26054
SENP6	GNF-2	-0.0812527	0.681484	26054
SENP6	GSK-650394	-0.0193722	0.829721	26054
SENP6	GSK1070916	-0.204316	4.48901e-09	26054
SENP6	GSK1904529A	0.0447732	0.336543	26054
SENP6	GSK2126458	-0.166131	2.86674e-06	26054
SENP6	GSK269962A	-0.0537121	0.279221	26054
SENP6	GSK429286A	-0.157468	2.0947e-05	26054
SENP6	GSK690693	-0.140181	7.9014e-05	26054
SENP6	GW 441756	-0.012197	0.974763	26054
SENP6	GW-2580	-0.0550643	0.791026	26054
SENP6	GW843682X	-0.0703758	0.420448	26054
SENP6	Gefitinib	0.0909028	0.0235294	26054
SENP6	Gemcitabine	-0.0798351	0.0794271	26054
SENP6	Genentech Cpd 10	-0.203056	4.57475e-09	26054
SENP6	HG-5-113-01	-0.101981	0.113614	26054
SENP6	HG-5-88-01	-0.00180473	0.995028	26054
SENP6	HG-6-64-1	-0.108174	0.00928672	26054
SENP6	I-BET-762	-0.241199	8.08619e-13	26054
SENP6	IOX2	0.0209576	0.757159	26054
SENP6	IPA-3	-0.116164	0.00215493	26054
SENP6	Imatinib	-0.140738	0.111358	26054
SENP6	Ispinesib Mesylate	-0.237069	5.10701e-12	26054
SENP6	JNJ-26854165	-0.0350742	0.514976	26054
SENP6	JNK Inhibitor VIII	0.119717	0.00279924	26054
SENP6	JNK-9L	-0.119226	0.00933334	26054
SENP6	JQ1	-0.0814138	0.0453102	26054
SENP6	JQ12	-0.0762804	0.125825	26054
SENP6	JW-7-24-1	-0.230762	1.24624e-11	26054
SENP6	JW-7-52-1	-0.0575259	0.574765	26054
SENP6	KIN001-055	-0.00489174	0.958442	26054
SENP6	KIN001-102	-0.209998	8.06427e-10	26054
SENP6	KIN001-135	-0.0253389	0.839567	26054
SENP6	KIN001-236	-0.166742	2.27342e-06	26054
SENP6	KIN001-244	-0.177372	4.44265e-07	26054
SENP6	KIN001-260	-0.213235	6.38559e-10	26054
SENP6	KIN001-266	-0.0910981	0.0372147	26054
SENP6	KIN001-270	-0.111826	0.00285436	26054
SENP6	KU-55933	0.0155012	0.84095	26054
SENP6	LAQ824	-0.148176	6.8904e-05	26054
SENP6	LFM-A13	0.0106874	0.864328	26054
SENP6	LY317615	-0.0917129	0.0244267	26054
SENP6	Lapatinib	0.164532	0.00578011	26054
SENP6	Lenalidomide	-0.0182299	0.85004	26054
SENP6	Linifanib	-0.132372	0.00105188	26054
SENP6	Lisitinib	-0.0333392	0.628948	26054
SENP6	MG-132	0.0168873	0.886457	26054
SENP6	MK-2206	-0.0651818	0.187424	26054
SENP6	MLN4924	-0.0893495	0.0846246	26054
SENP6	MP470	-0.0668785	0.11571	26054
SENP6	MPS-1-IN-1	-0.151159	2.5704e-05	26054
SENP6	MS-275	-0.0846089	0.279836	26054
SENP6	Masitinib	-0.246815	1.01882e-12	26054
SENP6	Methotrexate	-0.192183	7.26219e-08	26054
SENP6	Midostaurin	4.9133e-05	0.999288	26054
SENP6	Mitomycin C	-0.0733328	0.119868	26054
SENP6	NG-25	-0.269033	1.64959e-15	26054
SENP6	NPK76-II-72-1	-0.265924	1.93024e-15	26054
SENP6	NSC-207895	-0.105084	0.00930484	26054
SENP6	NSC-87877	0.000238039	0.997646	26054
SENP6	NU-7441	0.0240375	0.779033	26054
SENP6	Navitoclax	-0.168783	2.81247e-06	26054
SENP6	Nilotinib	-0.153977	0.000224506	26054
SENP6	Nutlin-3a (-)	-0.142276	0.000523644	26054
SENP6	OSI-027	-0.205537	2.86889e-09	26054
SENP6	OSI-930	-0.193505	6.31975e-08	26054
SENP6	OSU-03012	-0.0640049	0.174477	26054
SENP6	Obatoclax Mesylate	-0.0234909	0.661398	26054
SENP6	Olaparib	-0.0562176	0.196072	26054
SENP6	PAC-1	-0.0834113	0.0398396	26054
SENP6	PD-0325901	0.0925477	0.0180741	26054
SENP6	PD-0332991	-0.0404157	0.478752	26054
SENP6	PD-173074	-0.00932398	0.968532	26054
SENP6	PF-4708671	-0.0211508	0.872196	26054
SENP6	PF-562271	-0.0325202	0.590924	26054
SENP6	PFI-1	-0.0921881	0.0331123	26054
SENP6	PHA-665752	0.029389	0.85946	26054
SENP6	PHA-793887	-0.228351	1.4942e-11	26054
SENP6	PI-103	-0.18872	5.62939e-08	26054
SENP6	PIK-93	-0.228199	1.67028e-11	26054
SENP6	PLX4720	0.126806	0.000700113	26054
SENP6	Paclitaxel	-0.00297935	0.987947	26054
SENP6	Parthenolide	-0.0853031	0.374039	26054
SENP6	Pazopanib	-0.0370813	0.520485	26054
SENP6	Phenformin	-0.117647	0.00117193	26054
SENP6	Pyrimethamine	-0.104807	0.315172	26054
SENP6	QL-VIII-58	-0.043664	0.593308	26054
SENP6	QL-X-138	-0.196832	1.59737e-08	26054
SENP6	QL-XI-92	-0.214934	4.17472e-10	26054
SENP6	QL-XII-47	-0.134204	0.000323578	26054
SENP6	QL-XII-61	-0.0765575	0.232627	26054
SENP6	QS11	-0.0791642	0.151349	26054
SENP6	RDEA119	0.101509	0.0046492	26054
SENP6	RO-3306	0.0440743	0.306415	26054
SENP6	Rapamycin	-0.00956497	0.958146	26054
SENP6	Roscovitine	0.00169902	0.99569	26054
SENP6	Ruxolitinib	-0.0866329	0.0514061	26054
SENP6	S-Trityl-L-cysteine	-0.0909811	0.236846	26054
SENP6	SB 216763	0.0254132	0.636531	26054
SENP6	SB 505124	-0.0520983	0.457711	26054
SENP6	SB52334	-0.0795644	0.0622166	26054
SENP6	SB590885	0.0814405	0.0783348	26054
SENP6	SGC0946	0.0165718	0.798529	26054
SENP6	SL 0101-1	0.0265264	0.752923	26054
SENP6	SN-38	-0.11182	0.00436444	26054
SENP6	SNX-2112	-0.211751	8.55789e-10	26054
SENP6	STF-62247	-0.0772869	0.0501114	26054
SENP6	Salubrinal	-0.0431304	0.637609	26054
SENP6	Saracatinib	-0.0820937	0.311604	26054
SENP6	Shikonin	-0.0445965	0.407154	26054
SENP6	Sorafenib	-0.0885871	0.350361	26054
SENP6	Sunitinib	-0.13634	0.0383456	26054
SENP6	T0901317	-0.0905913	0.0206667	26054
SENP6	TAE684	-0.0141806	0.929881	26054
SENP6	TAK-715	-0.185266	1.03397e-07	26054
SENP6	TG101348	-0.249023	1.97062e-13	26054
SENP6	TGX221	0.0538241	0.425655	26054
SENP6	THZ-2-102-1	-0.228278	3.49608e-11	26054
SENP6	THZ-2-49	-0.123539	0.00059239	26054
SENP6	TL-1-85	-0.279342	1.15743e-16	26054
SENP6	TL-2-105	-0.195554	2.44105e-08	26054
SENP6	TPCA-1	-0.243355	5.88872e-13	26054
SENP6	TW 37	-0.11836	0.00280056	26054
SENP6	Talazoparib	-0.126545	0.00140675	26054
SENP6	Tamoxifen	-0.0179535	0.90449	26054
SENP6	Temozolomide	-0.0563564	0.3834	26054
SENP6	Temsirolimus	-0.0445992	0.37767	26054
SENP6	Thapsigargin	-0.0441777	0.491242	26054
SENP6	Tipifarnib	-0.0498492	0.430432	26054
SENP6	Tivozanib	-0.12443	0.00451427	26054
SENP6	Trametinib	0.12406	0.000582839	26054
SENP6	Tubastatin A	-0.208393	1.21593e-09	26054
SENP6	UNC0638	-0.162062	1.89916e-06	26054
SENP6	UNC1215	0.00168815	0.978318	26054
SENP6	VNLG/124	-0.109952	0.00423411	26054
SENP6	VX-11e	-0.0410757	0.402326	26054
SENP6	VX-680	-0.0968962	0.258247	26054
SENP6	VX-702	-0.0254726	0.919003	26054
SENP6	Veliparib	0.0502651	0.451257	26054
SENP6	Vinblastine	-0.148069	0.000167674	26054
SENP6	Vinorelbine	-0.123185	0.0075642	26054
SENP6	Vorinostat	-0.208213	4.68956e-09	26054
SENP6	WH-4-023	-0.0943514	0.20005	26054
SENP6	WZ-1-84	0.0246455	0.785773	26054
SENP6	WZ3105	-0.189239	3.66792e-08	26054
SENP6	XAV939	0.0105165	0.814759	26054
SENP6	XL-184	-0.182912	1.19375e-06	26054
SENP6	XMD11-85h	-0.0523117	0.767677	26054
SENP6	XMD13-2	-0.214819	3.56993e-10	26054
SENP6	XMD14-99	-0.152044	2.3899e-05	26054
SENP6	XMD15-27	-0.0981772	0.020053	26054
SENP6	XMD8-85	-0.0182829	0.859646	26054
SENP6	XMD8-92	-0.0373512	0.75254	26054
SENP6	Y-39983	-0.178417	4.27203e-07	26054
SENP6	YK 4-279	-0.0952864	0.0433304	26054
SENP6	YM155	-0.0532738	0.287792	26054
SENP6	YM201636	-0.176937	4.29979e-07	26054
SENP6	Z-LLNle-CHO	-0.0273871	0.751491	26054
SENP6	ZG-10	-0.111552	0.063684	26054
SENP6	ZM-447439	-0.157079	9.6511e-05	26054
SENP6	ZSTK474	-0.164178	2.78764e-06	26054
SENP6	Zibotentan	-0.0405041	0.861058	26054
SENP6	piperlongumine	-0.0140343	0.786838	26054
SENP6	rTRAIL	-0.0105085	0.913938	26054
SENP6	selumetinib	0.135464	0.000122912	26054
SENP7	(5Z)-7-Oxozeaenol	0.0317918	0.48093	57337
SENP7	17-AAG	0.211094	3.44298e-09	57337
SENP7	5-Fluorouracil	-0.176607	4.62118e-07	57337
SENP7	681640	-0.0113765	0.879016	57337
SENP7	A-443654	0.00804757	0.977954	57337
SENP7	A-770041	0.000235167	0.998502	57337
SENP7	AC220	-0.0665443	0.135605	57337
SENP7	AG-014699	-0.0333612	0.461348	57337
SENP7	AICAR	-0.153309	4.8613e-05	57337
SENP7	AKT inhibitor VIII	0.092779	0.0284292	57337
SENP7	AMG-706	0.0721974	0.176532	57337
SENP7	AP-24534	-0.236285	6.11598e-11	57337
SENP7	AR-42	-0.206373	2.14301e-09	57337
SENP7	AS601245	0.0663887	0.189221	57337
SENP7	AS605240	-0.0797741	0.0498658	57337
SENP7	AT-7519	-0.197896	8.56991e-09	57337
SENP7	ATRA	-0.0980232	0.0242129	57337
SENP7	AUY922	-0.0615703	0.210442	57337
SENP7	AZ628	0.0149393	0.875153	57337
SENP7	AZD6482	0.0455016	0.329499	57337
SENP7	AZD7762	-0.130299	0.00064395	57337
SENP7	AZD8055	-0.18657	5.39485e-07	57337
SENP7	Afatinib	0.160929	4.10833e-06	57337
SENP7	Axitinib	-0.169767	5.4338e-05	57337
SENP7	BAY 61-3606	-0.126092	0.00106538	57337
SENP7	BEZ235	-0.0475152	0.334407	57337
SENP7	BHG712	-0.237445	3.79351e-12	57337
SENP7	BI-2536	-0.0753909	0.44449	57337
SENP7	BIRB 0796	0.121385	0.00786809	57337
SENP7	BIX02189	-0.204147	3.77854e-09	57337
SENP7	BMS-509744	0.027706	0.793672	57337
SENP7	BMS-536924	-0.0167308	0.847579	57337
SENP7	BMS-708163	0.0865833	0.0271454	57337
SENP7	BMS-754807	-0.00428955	0.95378	57337
SENP7	BMS345541	-0.21414	4.36122e-10	57337
SENP7	BX-795	-0.153142	0.000105961	57337
SENP7	BX-912	-0.300969	1.61341e-19	57337
SENP7	Belinostat	-0.162794	5.10585e-06	57337
SENP7	Bexarotene	0.0740494	0.208157	57337
SENP7	Bicalutamide	0.107886	0.00838963	57337
SENP7	Bleomycin	0.0078703	0.914516	57337
SENP7	Bleomycin (50 uM)	0.0613474	0.0955693	57337
SENP7	Bortezomib	0.0366691	0.685323	57337
SENP7	Bosutinib	-0.0864757	0.0612076	57337
SENP7	Bryostatin 1	0.108566	0.0173928	57337
SENP7	CAL-101	-0.142882	6.8615e-05	57337
SENP7	CAY10603	-0.213141	5.35804e-10	57337
SENP7	CCT007093	0.100549	0.013155	57337
SENP7	CCT018159	-0.00957415	0.886553	57337
SENP7	CEP-701	-0.160141	2.1545e-05	57337
SENP7	CGP-082996	0.0429243	0.681493	57337
SENP7	CGP-60474	0.057936	0.511825	57337
SENP7	CH5424802	-0.0570597	0.291171	57337
SENP7	CHIR-99021	0.0425723	0.283217	57337
SENP7	CI-1040	0.0954259	0.0196827	57337
SENP7	CMK	0.00122534	0.994325	57337
SENP7	CP466722	-0.254612	5.60916e-14	57337
SENP7	CP724714	0.0874429	0.0566701	57337
SENP7	CUDC-101	-0.175131	6.85362e-07	57337
SENP7	CX-5461	-0.249575	3.75018e-13	57337
SENP7	Camptothecin	-0.16656	1.6663e-05	57337
SENP7	Cetuximab	0.158854	2.4047e-05	57337
SENP7	Cisplatin	-0.0427589	0.398646	57337
SENP7	Crizotinib	-0.103081	0.34158	57337
SENP7	Cyclopamine	-0.0430714	0.71568	57337
SENP7	Cytarabine	-0.145782	0.000513214	57337
SENP7	DMOG	-0.0386674	0.414585	57337
SENP7	Dabrafenib	0.0809164	0.048575	57337
SENP7	Dasatinib	0.0249132	0.743514	57337
SENP7	Docetaxel	0.12516	0.00069111	57337
SENP7	Doxorubicin	-0.061163	0.297402	57337
SENP7	EHT 1864	0.0248997	0.746807	57337
SENP7	EKB-569	-0.0990355	0.0096163	57337
SENP7	EX-527	0.0442323	0.672886	57337
SENP7	Elesclomol	0.0125748	0.809287	57337
SENP7	Embelin	0.0110948	0.889844	57337
SENP7	Epothilone B	0.0182665	0.757916	57337
SENP7	Erlotinib	0.175175	0.00746488	57337
SENP7	Etoposide	-0.133998	0.00106463	57337
SENP7	FH535	0.0758201	0.0890235	57337
SENP7	FK866	-0.308347	6.84323e-20	57337
SENP7	FMK	-0.0934576	0.0911044	57337
SENP7	FR-180204	-0.0326092	0.561256	57337
SENP7	FTI-277	0.116368	0.00316576	57337
SENP7	Foretinib	-0.19264	1.01512e-07	57337
SENP7	GDC0449	-0.0511805	0.574868	57337
SENP7	GDC0941	-0.0482302	0.38058	57337
SENP7	GNF-2	-0.13714	0.260374	57337
SENP7	GSK-650394	-0.00756007	0.941704	57337
SENP7	GSK1070916	-0.276831	5.83761e-16	57337
SENP7	GSK1904529A	0.107776	0.0107557	57337
SENP7	GSK2126458	-0.178014	4.74606e-07	57337
SENP7	GSK269962A	-0.0605993	0.205884	57337
SENP7	GSK429286A	-0.165139	7.46176e-06	57337
SENP7	GSK690693	-0.202629	5.45965e-09	57337
SENP7	GW 441756	0.0774767	0.568212	57337
SENP7	GW-2580	-0.0446519	0.887092	57337
SENP7	GW843682X	-0.0907178	0.270668	57337
SENP7	Gefitinib	0.10357	0.0090725	57337
SENP7	Gemcitabine	-0.0545081	0.260439	57337
SENP7	Genentech Cpd 10	-0.250938	2.27117e-13	57337
SENP7	HG-5-113-01	-0.14432	0.0175667	57337
SENP7	HG-5-88-01	0.00296762	0.991816	57337
SENP7	HG-6-64-1	-0.120006	0.00337844	57337
SENP7	I-BET-762	-0.237122	2.03733e-12	57337
SENP7	IOX2	0.0578249	0.296257	57337
SENP7	IPA-3	-0.187309	3.24743e-07	57337
SENP7	Imatinib	-0.238513	0.000308486	57337
SENP7	Ispinesib Mesylate	-0.237539	4.62953e-12	57337
SENP7	JNJ-26854165	0.0686052	0.146078	57337
SENP7	JNK Inhibitor VIII	0.158074	5.2456e-05	57337
SENP7	JNK-9L	-0.00557509	0.945203	57337
SENP7	JQ1	-0.0413686	0.346454	57337
SENP7	JQ12	-0.029569	0.617844	57337
SENP7	JW-7-24-1	-0.258668	2.07161e-14	57337
SENP7	JW-7-52-1	0.0119106	0.929783	57337
SENP7	KIN001-055	0.0421549	0.503257	57337
SENP7	KIN001-102	-0.232463	8.23543e-12	57337
SENP7	KIN001-135	0.0529076	0.624956	57337
SENP7	KIN001-236	-0.194857	2.46916e-08	57337
SENP7	KIN001-244	-0.175138	6.3014e-07	57337
SENP7	KIN001-260	-0.178592	2.98364e-07	57337
SENP7	KIN001-266	-0.0730026	0.105501	57337
SENP7	KIN001-270	-0.0965321	0.0109117	57337
SENP7	KU-55933	-0.0671118	0.215888	57337
SENP7	LAQ824	-0.14065	0.000166829	57337
SENP7	LFM-A13	0.0841515	0.0719557	57337
SENP7	LY317615	-0.0653707	0.124727	57337
SENP7	Lapatinib	0.195007	0.000835336	57337
SENP7	Lenalidomide	0.0411663	0.586307	57337
SENP7	Linifanib	-0.0522791	0.294584	57337
SENP7	Lisitinib	-0.0137002	0.87039	57337
SENP7	MG-132	0.063851	0.473051	57337
SENP7	MK-2206	-0.0429956	0.41267	57337
SENP7	MLN4924	-0.0224268	0.726247	57337
SENP7	MP470	-0.0895989	0.0315412	57337
SENP7	MPS-1-IN-1	-0.169058	2.1619e-06	57337
SENP7	MS-275	-0.0830856	0.290528	57337
SENP7	Masitinib	-0.279833	3.04644e-16	57337
SENP7	Methotrexate	-0.30768	6.81742e-19	57337
SENP7	Midostaurin	0.0348444	0.461203	57337
SENP7	Mitomycin C	-0.0900189	0.0473732	57337
SENP7	NG-25	-0.29001	5.45176e-18	57337
SENP7	NPK76-II-72-1	-0.331255	6.94355e-24	57337
SENP7	NSC-207895	-0.0833804	0.0449686	57337
SENP7	NSC-87877	0.00198591	0.981119	57337
SENP7	NU-7441	0.000678264	0.995566	57337
SENP7	Navitoclax	-0.266267	3.48363e-14	57337
SENP7	Nilotinib	-0.205697	2.29983e-07	57337
SENP7	Nutlin-3a (-)	-0.0570757	0.222737	57337
SENP7	OSI-027	-0.225191	6.09083e-11	57337
SENP7	OSI-930	-0.164835	5.28601e-06	57337
SENP7	OSU-03012	-0.110952	0.0102887	57337
SENP7	Obatoclax Mesylate	-0.0822816	0.0604329	57337
SENP7	Olaparib	-0.104439	0.0104915	57337
SENP7	PAC-1	-0.144537	0.000176507	57337
SENP7	PD-0325901	0.141925	0.000175495	57337
SENP7	PD-0332991	-0.120114	0.00779424	57337
SENP7	PD-173074	-0.0561737	0.665496	57337
SENP7	PF-4708671	0.0167787	0.902034	57337
SENP7	PF-562271	0.0118699	0.864083	57337
SENP7	PFI-1	0.00212578	0.975352	57337
SENP7	PHA-665752	0.0486363	0.744507	57337
SENP7	PHA-793887	-0.226375	2.27127e-11	57337
SENP7	PI-103	-0.22208	1.1145e-10	57337
SENP7	PIK-93	-0.243221	5.99664e-13	57337
SENP7	PLX4720	0.0696264	0.0849499	57337
SENP7	Paclitaxel	-0.0125243	0.938889	57337
SENP7	Parthenolide	-0.087789	0.357022	57337
SENP7	Pazopanib	-0.0130502	0.844716	57337
SENP7	Phenformin	-0.148803	3.321e-05	57337
SENP7	Pyrimethamine	-0.116795	0.251008	57337
SENP7	QL-VIII-58	-0.122377	0.0550184	57337
SENP7	QL-X-138	-0.239819	3.42055e-12	57337
SENP7	QL-XI-92	-0.250817	1.79425e-13	57337
SENP7	QL-XII-47	-0.187235	2.78101e-07	57337
SENP7	QL-XII-61	-0.15236	0.00771951	57337
SENP7	QS11	-0.0680399	0.228176	57337
SENP7	RDEA119	0.178872	2.17023e-07	57337
SENP7	RO-3306	0.0995084	0.0142612	57337
SENP7	Rapamycin	-0.0589483	0.621454	57337
SENP7	Roscovitine	0.0928821	0.527743	57337
SENP7	Ruxolitinib	-0.0870096	0.0502262	57337
SENP7	S-Trityl-L-cysteine	-0.101267	0.177722	57337
SENP7	SB 216763	0.0792216	0.096074	57337
SENP7	SB 505124	-0.0080779	0.943169	57337
SENP7	SB52334	-0.0457626	0.338373	57337
SENP7	SB590885	0.0481767	0.334363	57337
SENP7	SGC0946	0.0636525	0.194198	57337
SENP7	SL 0101-1	0.0348932	0.660221	57337
SENP7	SN-38	-0.141323	0.00022031	57337
SENP7	SNX-2112	-0.2051	3.02845e-09	57337
SENP7	STF-62247	-0.116758	0.00229523	57337
SENP7	Salubrinal	-0.0657866	0.440357	57337
SENP7	Saracatinib	-0.067819	0.414748	57337
SENP7	Shikonin	-0.100051	0.0298849	57337
SENP7	Sorafenib	-0.0567876	0.610862	57337
SENP7	Sunitinib	-0.0447813	0.582751	57337
SENP7	T0901317	-0.124695	0.0010373	57337
SENP7	TAE684	-0.00847032	0.96089	57337
SENP7	TAK-715	-0.20157	6.21549e-09	57337
SENP7	TG101348	-0.253423	6.97327e-14	57337
SENP7	TGX221	0.153091	0.0113543	57337
SENP7	THZ-2-102-1	-0.243316	1.39567e-12	57337
SENP7	THZ-2-49	-0.132456	0.000222537	57337
SENP7	TL-1-85	-0.28903	7.96974e-18	57337
SENP7	TL-2-105	-0.28858	2.65017e-17	57337
SENP7	TPCA-1	-0.257361	2.17786e-14	57337
SENP7	TW 37	-0.100809	0.0128213	57337
SENP7	Talazoparib	-0.133242	0.000718232	57337
SENP7	Tamoxifen	-0.0190025	0.897511	57337
SENP7	Temozolomide	0.00675619	0.947084	57337
SENP7	Temsirolimus	-0.0975488	0.0237309	57337
SENP7	Thapsigargin	-0.00373691	0.969481	57337
SENP7	Tipifarnib	-0.0261439	0.725406	57337
SENP7	Tivozanib	-0.11855	0.00745378	57337
SENP7	Trametinib	0.223301	1.41934e-10	57337
SENP7	Tubastatin A	-0.268585	1.84167e-15	57337
SENP7	UNC0638	-0.208803	4.85859e-10	57337
SENP7	UNC1215	0.0228688	0.689305	57337
SENP7	VNLG/124	-0.0664038	0.101725	57337
SENP7	VX-11e	-0.000269216	0.996273	57337
SENP7	VX-680	-0.169141	0.0252073	57337
SENP7	VX-702	-0.00453462	0.989545	57337
SENP7	Veliparib	0.0596322	0.354859	57337
SENP7	Vinblastine	-0.125101	0.00178159	57337
SENP7	Vinorelbine	-0.0793864	0.105824	57337
SENP7	Vorinostat	-0.242898	5.71018e-12	57337
SENP7	WH-4-023	-0.0223779	0.809618	57337
SENP7	WZ-1-84	0.108799	0.130941	57337
SENP7	WZ3105	-0.241204	1.19463e-12	57337
SENP7	XAV939	0.143372	0.000106863	57337
SENP7	XL-184	-0.129075	0.0012257	57337
SENP7	XMD11-85h	-0.0287582	0.885721	57337
SENP7	XMD13-2	-0.243087	8.93529e-13	57337
SENP7	XMD14-99	-0.194626	3.86617e-08	57337
SENP7	XMD15-27	-0.138103	0.000586945	57337
SENP7	XMD8-85	0.0181579	0.860188	57337
SENP7	XMD8-92	0.00347704	0.982976	57337
SENP7	Y-39983	-0.174927	7.35917e-07	57337
SENP7	YK 4-279	-0.0850706	0.0767478	57337
[truncated: 1,767 more rows]
